# Supplementary material for: Use of Bayes factors to evaluate the effects of host genetics, litter and cage on the rabbit cecal microbiota
Source: Genet Sel Evol. 2022 Jun 27;54:46. doi: 10.1186/s12711-022-00738-2 (PMC9235133; doi:10.1186/s12711-022-00738-2)
Supplement: Supplementary file 6 — Additional file 6: Table S4. Deviance information criterion (DIC) values computed for each microbial trait with the normal linear mixed model and the zero-inflated Poisson model. [file 12711_2022_738_MOESM6_ESM.txt]

Microbial trait	LMM	ZIP
OTU.1040889	1219.89	3639.43
OTU.105659	1209.05	3619.18
OTU.1105026	1214.17	3339.38
OTU.1105343	1211.26	3175.29
OTU.1105454	1208.87	2163.61
OTU.1105984	897.91	438.71
OTU.1106362	1217.84	2750.44
OTU.1108356	1198.74	4074.18
OTU.1108422	1166.34	1840.10
OTU.1110312	1213.60	3779.37
OTU.1110378	1200.68	3856.47
OTU.1110988	1210.05	3806.32
OTU.1113282	1218.70	3300.62
OTU.111712	1213.56	2228.62
OTU.112924	1219.98	2836.00
OTU.112931	1219.93	2441.46
OTU.113941	1212.61	3103.30
OTU.124470	1173.22	1048.23
OTU.1517779	1195.95	928.70
OTU.15698	1222.09	3376.91
OTU.157017	1199.21	2414.42
OTU.157382	1214.96	3139.08
OTU.157802	1218.55	2916.55
OTU.1652947	1125.97	1006.19
OTU.168068	1218.70	4100.15
OTU.172163	1223.93	3891.69
OTU.173245	1214.94	4058.53
OTU.178839	1214.17	4037.55
OTU.190844	1159.88	734.79
OTU.192364	1181.53	2560.71
OTU.197832	1214.60	1760.89
OTU.198167	1207.21	3217.11
OTU.198530	1089.93	1123.08
OTU.204542	1179.20	1300.25
OTU.205846	1211.57	4002.95
OTU.206151	1220.15	3890.62
OTU.207207	1215.49	3352.38
OTU.207340	1194.85	3308.70
OTU.207532	1208.35	4024.53
OTU.207713	1181.38	3071.13
OTU.207770	1208.69	4091.15
OTU.208042	1217.97	4192.09
OTU.208479	1129.45	2788.25
OTU.208769	1196.05	4064.19
OTU.209031	1210.56	4264.94
OTU.209492	1217.74	3968.11
OTU.209524	1221.35	3775.14
OTU.209947	1209.09	4193.51
OTU.210102	1213.52	3912.24
OTU.210867	1207.53	1430.33
OTU.210895	1219.89	4042.90
OTU.210945	1209.03	4006.65
OTU.211066	1202.63	3340.05
OTU.211458	1207.27	3768.36
OTU.213084	1214.20	4112.24
OTU.213671	1171.04	2099.93
OTU.214031	1197.78	1924.24
OTU.214295	1215.96	3156.69
OTU.214519	1209.65	4173.56
OTU.214684	1222.52	3677.50
OTU.215311	1216.47	3832.74
OTU.215918	1210.16	3381.50
OTU.216136	1210.04	3770.68
OTU.216140	1208.64	4101.48
OTU.216356	1219.67	3503.52
OTU.216710	1199.89	4028.74
OTU.216941	1211.89	4229.05
OTU.229874	1216.69	3519.01
OTU.230132	1208.77	3405.21
OTU.234488	1087.34	2431.99
OTU.239562	1215.45	456.18
OTU.258404	1212.47	2724.57
OTU.258980	1215.17	2530.68
OTU.259677	1220.34	3039.17
OTU.260290	1200.20	2841.42
OTU.261715	1209.95	3046.37
OTU.261966	1223.51	3873.51
OTU.266198	1215.94	3650.96
OTU.267220	1217.07	3420.90
OTU.268220	1220.18	2626.60
OTU.268410	1218.67	3461.89
OTU.268538	1193.32	3038.24
OTU.273232	1220.57	3360.62
OTU.275194	1212.07	3825.28
OTU.276484	1101.71	1093.31
OTU.277047	1213.22	3886.45
OTU.277202	1214.68	4028.16
OTU.278675	1089.44	672.94
OTU.278912	1169.41	684.82
OTU.279048	1211.97	2968.73
OTU.279179	1216.86	3525.86
OTU.279340	1217.57	1880.06
OTU.284123	1212.53	2531.71
OTU.288193	1208.97	3859.74
OTU.288379	1186.18	2841.31
OTU.288843	1205.74	3688.66
OTU.289538	1220.40	3433.44
OTU.290079	1214.85	3711.65
OTU.291090	1195.30	2805.05
OTU.292871	1193.51	3380.95
OTU.293097	1213.97	3219.71
OTU.293101	1210.60	3499.77
OTU.294747	1212.13	3342.58
OTU.294923	1215.14	4253.70
OTU.295339	1209.48	4174.86
OTU.295427	1180.46	2991.75
OTU.297038	1217.70	2695.21
OTU.297502	1213.19	2917.15
OTU.297503	1144.31	3554.13
OTU.298149	1214.30	3256.91
OTU.298385	1222.25	3916.03
OTU.299422	1215.48	3888.02
OTU.299902	1181.23	3956.18
OTU.300766	1214.69	3796.85
OTU.300774	1214.21	3517.64
OTU.301109	1204.37	2655.47
OTU.301294	1209.40	2844.84
OTU.301464	1193.29	2940.68
OTU.301639	1212.63	1986.91
OTU.303313	1217.95	3658.23
OTU.303919	1218.65	3911.78
OTU.304037	1200.90	3248.86
OTU.305608	976.86	1015.67
OTU.308760	1207.59	4050.71
OTU.310781	1215.93	3869.13
OTU.313524	1222.12	3270.09
OTU.313834	1218.87	3927.01
OTU.314029	1225.67	2882.25
OTU.314586	1212.86	3991.19
OTU.314921	1224.05	2882.02
OTU.317315	1217.55	4291.36
OTU.319784	1220.50	4149.73
OTU.320120	1164.13	1151.43
OTU.321135	1193.16	3694.63
OTU.321979	1225.00	3160.08
OTU.322258	1210.09	3786.53
OTU.324112	1215.19	3773.45
OTU.325279	1216.47	3444.37
OTU.326013	1222.30	3955.13
OTU.327058	1223.61	3459.91
OTU.328083	1197.32	4174.75
OTU.328625	1220.65	858.69
OTU.330578	1215.92	3562.28
OTU.330792	1208.02	3242.25
OTU.331086	1220.20	943.13
OTU.332043	1217.99	3798.15
OTU.332732	1199.87	3005.60
OTU.333197	1221.16	3037.74
OTU.333387	1224.17	3490.20
OTU.333768	1211.84	3864.96
OTU.334383	978.45	988.37
OTU.336627	1194.35	3403.99
OTU.337392	1208.12	3433.31
OTU.337724	1189.44	2177.66
OTU.338243	1214.01	2406.33
OTU.339013	1161.19	2985.58
OTU.339336	1213.84	392.49
OTU.341902	1216.66	3479.96
OTU.342182	1186.80	2842.51
OTU.342543	1215.71	2124.50
OTU.345556	1224.51	#N/A
OTU.346669	1196.91	4191.04
OTU.346794	1197.19	3652.77
OTU.346918	1207.69	1881.53
OTU.347523	1207.38	4210.52
OTU.347587	1211.70	3609.12
OTU.347791	1212.29	3925.50
OTU.348602	1196.08	2232.99
OTU.348609	1202.10	2913.64
OTU.349019	1217.68	3695.82
OTU.349809	1057.81	1635.09
OTU.349892	1206.96	3570.73
OTU.350127	1211.41	3027.27
OTU.350277	1181.70	4139.96
OTU.350438	1214.47	4119.29
OTU.351231	1105.99	1748.02
OTU.351253	1191.12	3932.07
OTU.351272	1098.37	3579.52
OTU.351287	1214.08	3527.92
OTU.351768	1219.20	3978.87
OTU.351960	1219.69	3823.84
OTU.352222	1216.84	2477.42
OTU.352489	1208.91	3719.90
OTU.352533	1199.36	2479.64
OTU.353339	1221.83	4163.15
OTU.353910	1213.94	2833.42
OTU.355312	1203.51	3039.47
OTU.355494	1212.71	3817.85
OTU.355534	1215.58	2115.09
OTU.356011	1211.46	482.90
OTU.356167	1213.77	3649.22
OTU.356180	1205.21	2778.31
OTU.3579707	1199.93	3089.85
OTU.359445	1213.16	3320.66
OTU.359950	1195.04	2520.30
OTU.360315	1210.89	3580.00
OTU.361679	1181.30	2769.54
OTU.364179	1152.36	3777.36
OTU.385545	1187.14	1953.19
OTU.392918	1211.89	3320.50
OTU.400443	1215.93	3430.98
OTU.408513	1219.25	3723.57
OTU.422283	1196.25	4131.31
OTU.423830	1224.47	4051.87
OTU.42395	1211.83	1736.38
OTU.4299126	1197.90	1701.60
OTU.4306036	1211.64	3837.02
OTU.4331760	1205.44	3288.38
OTU.4343981	1213.37	4000.91
OTU.4346168	1206.51	2573.03
OTU.4349573	1212.85	2757.71
OTU.4359749	1214.09	3501.56
OTU.4375017	1214.73	2906.46
OTU.4377150	1221.30	3155.11
OTU.4402042	1216.32	3081.99
OTU.443620	1217.31	3880.97
OTU.4446053	1224.54	1072.75
OTU.4446732	1224.87	3766.23
OTU.449353	1106.00	2583.05
OTU.449833	1189.56	3444.85
OTU.450576	1204.34	3227.18
OTU.452014	1217.78	3501.85
OTU.48899	1212.50	1483.36
OTU.511724	1212.89	3289.85
OTU.514061	1223.65	4072.69
OTU.522353	1217.39	569.79
OTU.522433	1212.73	3150.00
OTU.523099	1217.39	3375.62
OTU.524318	1128.38	1754.28
OTU.524842	1197.15	3176.25
OTU.527988	1203.00	3749.24
OTU.531052	1207.13	3497.16
OTU.531238	1224.31	3478.17
OTU.533198	1201.49	3759.61
OTU.537219	1194.55	3353.53
OTU.537548	1208.56	1026.53
OTU.538805	1202.75	4154.06
OTU.542830	1209.82	3340.70
OTU.550894	1199.75	3778.74
OTU.551955	1222.92	3026.19
OTU.554303	1212.28	1236.30
OTU.556126	1100.86	3037.05
OTU.559149	1216.63	3600.62
OTU.560906	1215.33	3893.01
OTU.561607	1202.84	1966.43
OTU.563490	1209.65	4228.58
OTU.565357	1214.10	3105.93
OTU.569030	1118.08	2511.84
OTU.571111	1213.99	3120.53
OTU.573287	1218.14	3743.76
OTU.575041	1158.15	3417.81
OTU.575101	1201.62	3697.66
OTU.576853	1209.73	4274.55
OTU.577377	904.54	1326.73
OTU.577562	1187.42	3830.49
OTU.578960	1219.69	481.44
OTU.579293	1221.00	2839.95
OTU.580907	1211.41	4166.33
OTU.581079	1211.81	3457.90
OTU.581388	1212.90	3777.66
OTU.581933	1223.10	3527.31
OTU.584107	1208.18	3600.28
OTU.584263	1212.50	3881.25
OTU.585480	1208.97	3703.52
OTU.585989	962.63	1067.44
OTU.587510	1211.54	3670.75
OTU.589277	1001.61	2039.56
OTU.589410	1216.30	2789.54
OTU.589822	1217.19	3698.59
OTU.590015	1212.21	3912.97
OTU.592649	1215.80	3081.10
OTU.593733	1204.97	1284.00
OTU.594119	1210.01	3568.76
OTU.610842	1225.75	2831.57
OTU.613697	1208.75	3751.98
OTU.621649	1213.36	4378.56
OTU.629361	1217.23	3747.25
OTU.640999	1219.67	4035.85
OTU.641783	1209.02	2724.52
OTU.644244	1217.74	3785.74
OTU.646499	1215.56	3781.15
OTU.647215	1216.29	3100.67
OTU.661055	1216.09	3831.85
OTU.674324	1214.69	3053.34
OTU.696563	1208.15	3982.24
OTU.715152	1211.19	3450.77
OTU.720944	1208.81	3076.00
OTU.73753	1194.52	3726.44
OTU.754283	1212.63	3797.29
OTU.769075	1220.47	3519.43
OTU.772972	1223.76	4033.06
OTU.798164	1195.27	3424.83
OTU.799034	1212.13	4014.15
OTU.803010	1218.26	3845.91
OTU.821538	1209.91	2588.25
OTU.823634	1222.58	2616.13
OTU.825939	1219.94	3000.36
OTU.827794	1215.89	4102.32
OTU.830189	1213.28	1508.39
OTU.833458	1216.42	1085.69
OTU.837859	1199.07	3818.16
OTU.847728	1222.23	2577.51
OTU.849147	1214.69	3558.93
OTU.849440	1202.92	3055.00
OTU.850066	1216.83	3351.73
OTU.851323	938.68	2759.45
OTU.857827	1141.53	3775.66
OTU.860192	1212.14	589.02
OTU.870421	1212.48	4018.65
OTU.874627	1205.68	3434.90
OTU.921020	1220.41	2867.64
OTU.953855	1173.60	4120.12
OTU.976470	1220.81	4130.46
OTU.988375	1141.03	2899.72
New.ReferenceOTU0	1211.60	3276.66
New.ReferenceOTU10	1203.89	4270.64
New.ReferenceOTU1008	1221.40	4159.04
New.ReferenceOTU1009	1204.15	4103.01
New.ReferenceOTU1016	1217.66	4320.01
New.ReferenceOTU1017	1203.85	3877.16
New.ReferenceOTU1033	1208.17	3493.59
New.ReferenceOTU1041	1220.71	3875.89
New.ReferenceOTU1049	1216.13	3611.84
New.ReferenceOTU1050	1210.70	3214.58
New.ReferenceOTU1051	1217.46	3517.32
New.ReferenceOTU1056	1206.81	2488.62
New.ReferenceOTU106	1217.61	3611.03
New.ReferenceOTU1063	1200.94	3324.66
New.ReferenceOTU1065	1214.38	3358.82
New.ReferenceOTU107	1205.00	3281.04
New.ReferenceOTU1071	1212.03	4233.41
New.ReferenceOTU1072	1214.51	3777.27
New.ReferenceOTU1073	1215.27	4188.82
New.ReferenceOTU1074	1207.14	#N/A
New.ReferenceOTU1077	1221.70	2427.36
New.ReferenceOTU1080	1215.28	716.91
New.ReferenceOTU1081	1196.95	2131.22
New.ReferenceOTU1085	1220.74	4039.37
New.ReferenceOTU1089	1218.00	2851.15
New.ReferenceOTU1091	1213.31	3489.62
New.ReferenceOTU1097	1217.99	4170.86
New.ReferenceOTU1098	1224.86	3720.22
New.ReferenceOTU1100	1210.63	3533.09
New.ReferenceOTU1101	1220.18	3171.17
New.ReferenceOTU1111	1216.18	2851.58
New.ReferenceOTU1115	1211.89	3010.11
New.ReferenceOTU1121	1212.17	3486.06
New.ReferenceOTU1122	1222.72	3279.11
New.ReferenceOTU1135	1216.37	2692.18
New.ReferenceOTU1136	1208.69	4312.78
New.ReferenceOTU1139	1215.15	3382.70
New.ReferenceOTU1142	1216.79	2795.56
New.ReferenceOTU1150	1089.42	3114.14
New.ReferenceOTU1153	1214.72	3927.05
New.ReferenceOTU1154	1194.46	3532.26
New.ReferenceOTU1158	1217.95	4011.01
New.ReferenceOTU1168	1216.02	4284.96
New.ReferenceOTU1178	1217.11	3244.00
New.ReferenceOTU1182	1182.07	2701.56
New.ReferenceOTU1188	1184.88	1764.98
New.ReferenceOTU1190	1212.01	3933.04
New.ReferenceOTU1196	1184.11	3893.02
New.ReferenceOTU1211	1210.92	3551.01
New.ReferenceOTU1217	1215.73	3099.93
New.ReferenceOTU1229	1215.52	3764.58
New.ReferenceOTU1231	1207.22	3746.84
New.ReferenceOTU1233	1220.55	3396.39
New.ReferenceOTU1234	1156.38	3575.43
New.ReferenceOTU1237	1219.05	3605.56
New.ReferenceOTU1239	1203.42	3838.15
New.ReferenceOTU1247	1215.27	4071.18
New.ReferenceOTU1251	1210.24	2587.16
New.ReferenceOTU1262	1223.16	3019.58
New.ReferenceOTU1263	1209.09	3514.32
New.ReferenceOTU1266	1204.65	3519.53
New.ReferenceOTU1272	1216.31	3528.32
New.ReferenceOTU1281	1200.97	3467.81
New.ReferenceOTU1282	1201.22	2378.08
New.ReferenceOTU1289	1214.19	3925.15
New.ReferenceOTU1299	1210.83	3254.49
New.ReferenceOTU1305	1208.36	3072.61
New.ReferenceOTU1306	1207.60	961.40
New.ReferenceOTU1309	1191.34	2064.06
New.ReferenceOTU1310	1214.86	2970.56
New.ReferenceOTU1319	1204.91	4003.43
New.ReferenceOTU1320	1217.59	3412.81
New.ReferenceOTU1322	1204.38	4137.59
New.ReferenceOTU1326	1216.95	3779.16
New.ReferenceOTU1336	1213.47	3576.76
New.ReferenceOTU1337	1214.49	#N/A
New.ReferenceOTU1340	1212.32	3948.21
New.ReferenceOTU1343	1203.58	4181.77
New.ReferenceOTU1346	1214.57	3824.86
New.ReferenceOTU1350	1208.95	4059.90
New.ReferenceOTU1353	1191.09	3108.17
New.ReferenceOTU1360	1217.95	2600.08
New.ReferenceOTU1363	1197.96	2736.68
New.ReferenceOTU1366	1208.21	1777.48
New.ReferenceOTU1378	1213.17	3127.22
New.ReferenceOTU1379	1205.20	3442.35
New.ReferenceOTU1383	1207.68	4081.43
New.ReferenceOTU1391	1208.57	3279.99
New.ReferenceOTU1394	1216.26	4023.64
New.ReferenceOTU1396	1206.28	3859.65
New.ReferenceOTU1405	1201.04	1384.83
New.ReferenceOTU1411	1203.12	3520.00
New.ReferenceOTU1425	1209.49	4079.68
New.ReferenceOTU1428	1206.83	3539.48
New.ReferenceOTU1449	1207.68	3505.14
New.ReferenceOTU145	1214.99	3972.72
New.ReferenceOTU1452	1213.56	2876.18
New.ReferenceOTU1457	1208.68	2900.42
New.ReferenceOTU146	1177.49	2124.58
New.ReferenceOTU1466	1187.10	828.37
New.ReferenceOTU1469	1213.46	3957.31
New.ReferenceOTU1471	1211.64	2782.25
New.ReferenceOTU1474	1213.02	3286.54
New.ReferenceOTU1482	1220.10	3665.68
New.ReferenceOTU1490	1197.13	3942.38
New.ReferenceOTU1497	1220.99	3298.79
New.ReferenceOTU1502	1215.19	3929.27
New.ReferenceOTU1506	1218.08	3868.06
New.ReferenceOTU151	1216.08	3731.54
New.ReferenceOTU1511	1211.88	3550.33
New.ReferenceOTU1514	1202.24	3678.10
New.ReferenceOTU1518	1221.26	3154.01
New.ReferenceOTU1521	1203.90	3752.71
New.ReferenceOTU1522	1220.03	4234.20
New.ReferenceOTU1532	1215.49	3818.83
New.ReferenceOTU1537	1220.92	3100.28
New.ReferenceOTU1552	1223.11	3439.70
New.ReferenceOTU1554	1214.52	4324.30
New.ReferenceOTU1555	1218.62	3199.04
New.ReferenceOTU1557	1209.94	3934.86
New.ReferenceOTU1564	1223.11	3677.45
New.ReferenceOTU1589	1221.21	3689.88
New.ReferenceOTU1597	1211.02	3565.15
New.ReferenceOTU161	1211.17	3820.97
New.ReferenceOTU1611	1090.51	1185.96
New.ReferenceOTU1618	1088.12	1177.71
New.ReferenceOTU162	1175.37	2525.65
New.ReferenceOTU1620	1214.47	3331.50
New.ReferenceOTU1628	1213.21	3511.59
New.ReferenceOTU1631	1209.13	2871.15
New.ReferenceOTU1636	1214.39	3367.53
New.ReferenceOTU1639	1206.69	1289.62
New.ReferenceOTU1642	1209.13	2333.32
New.ReferenceOTU1644	1222.65	3157.31
New.ReferenceOTU1646	1197.97	3919.50
New.ReferenceOTU1648	1208.28	3335.28
New.ReferenceOTU1649	1218.28	3750.39
New.ReferenceOTU165	1216.87	3277.24
New.ReferenceOTU1661	1212.46	3405.71
New.ReferenceOTU1673	1214.03	3674.35
New.ReferenceOTU1678	1199.40	4151.93
New.ReferenceOTU1683	1207.64	3861.64
New.ReferenceOTU1684	1219.51	2573.07
New.ReferenceOTU1687	1210.94	4085.66
New.ReferenceOTU1689	1208.39	3460.98
New.ReferenceOTU1693	1208.73	3017.08
New.ReferenceOTU1695	1200.85	3471.60
New.ReferenceOTU1698	1200.98	2728.31
New.ReferenceOTU1705	1221.75	3637.63
New.ReferenceOTU1713	1211.27	2948.65
New.ReferenceOTU1725	1207.48	2945.68
New.ReferenceOTU1727	1205.90	4081.44
New.ReferenceOTU1728	1219.92	3720.62
New.ReferenceOTU1729	1219.25	3510.51
New.ReferenceOTU1730	1212.83	3158.89
New.ReferenceOTU1731	1214.31	3708.66
New.ReferenceOTU1738	1218.76	3955.77
New.ReferenceOTU174	1214.05	4112.21
New.ReferenceOTU1749	1200.39	4193.29
New.ReferenceOTU1753	1217.13	2145.56
New.ReferenceOTU1755	1217.89	3611.24
New.ReferenceOTU1762	1211.97	3626.83
New.ReferenceOTU177	1217.87	3671.00
New.ReferenceOTU1771	1211.72	3249.15
New.ReferenceOTU1774	1181.28	3585.43
New.ReferenceOTU1794	1217.20	2305.56
New.ReferenceOTU1799	1219.36	3475.26
New.ReferenceOTU180	1211.21	3877.27
New.ReferenceOTU1804	1214.24	3540.46
New.ReferenceOTU1806	1216.55	3076.62
New.ReferenceOTU1809	1214.48	3592.12
New.ReferenceOTU181	1162.01	2519.28
New.ReferenceOTU1813	1225.31	2566.96
New.ReferenceOTU1823	1219.99	3356.37
New.ReferenceOTU1824	1205.97	3548.67
New.ReferenceOTU1835	1214.00	3269.62
New.ReferenceOTU1836	1192.77	2471.68
New.ReferenceOTU1847	1206.89	3712.74
New.ReferenceOTU1848	1198.21	4007.13
New.ReferenceOTU1858	1212.95	2257.27
New.ReferenceOTU1859	1211.58	3551.65
New.ReferenceOTU1863	1214.86	3272.41
New.ReferenceOTU1867	1220.68	2980.74
New.ReferenceOTU187	1214.89	3264.06
New.ReferenceOTU1871	1213.42	3426.10
New.ReferenceOTU1873	1202.23	3540.02
New.ReferenceOTU1874	1214.74	4136.06
New.ReferenceOTU188	1215.76	2637.35
New.ReferenceOTU1881	1218.27	1825.56
New.ReferenceOTU1883	1182.16	1863.90
New.ReferenceOTU1893	1211.09	4184.07
New.ReferenceOTU19	1217.15	3790.45
New.ReferenceOTU1905	1217.94	2952.55
New.ReferenceOTU1907	1211.02	1284.48
New.ReferenceOTU1917	1218.05	2084.25
New.ReferenceOTU1919	1218.98	3225.30
New.ReferenceOTU1922	1210.37	3346.12
New.ReferenceOTU1937	1210.29	3990.98
New.ReferenceOTU1947	1217.82	3702.13
New.ReferenceOTU1951	1207.49	3404.68
New.ReferenceOTU1954	1221.98	2322.59
New.ReferenceOTU1955	1216.48	3456.28
New.ReferenceOTU1957	1209.76	2809.79
New.ReferenceOTU1962	1218.47	3947.50
New.ReferenceOTU1964	1216.25	2399.66
New.ReferenceOTU1966	1210.81	3238.58
New.ReferenceOTU1973	1218.55	1794.80
New.ReferenceOTU1979	1201.54	3299.56
New.ReferenceOTU1986	1186.31	3467.58
New.ReferenceOTU1988	1211.60	4052.89
New.ReferenceOTU199	1223.08	2561.60
New.ReferenceOTU1995	1213.09	3773.95
New.ReferenceOTU2000	1209.39	3499.48
New.ReferenceOTU2010	1215.80	3843.32
New.ReferenceOTU2012	1214.37	2187.85
New.ReferenceOTU2019	1200.03	3402.99
New.ReferenceOTU2035	1207.52	4015.56
New.ReferenceOTU2040	1206.70	3380.05
New.ReferenceOTU2046	1217.75	3745.12
New.ReferenceOTU2049	1216.78	2654.92
New.ReferenceOTU2056	1223.95	3423.37
New.ReferenceOTU2072	1215.73	1203.56
New.ReferenceOTU2088	1207.39	2592.73
New.ReferenceOTU2091	1221.00	4063.22
New.ReferenceOTU2107	1213.15	3033.32
New.ReferenceOTU2118	1212.81	3168.13
New.ReferenceOTU2121	1186.60	2759.99
New.ReferenceOTU2128	1210.11	3109.73
New.ReferenceOTU2136	1205.92	3597.01
New.ReferenceOTU2138	1201.52	3868.12
New.ReferenceOTU2140	1214.16	3188.73
New.ReferenceOTU2147	1208.11	3410.38
New.ReferenceOTU2153	1221.33	2018.11
New.ReferenceOTU2165	1218.04	2501.36
New.ReferenceOTU2172	1209.78	4396.52
New.ReferenceOTU2176	1219.04	3287.26
New.ReferenceOTU218	1215.65	3811.16
New.ReferenceOTU222	1217.20	2089.75
New.ReferenceOTU2222	1188.48	2639.49
New.ReferenceOTU2233	1199.95	3086.10
New.ReferenceOTU2258	1219.31	3760.67
New.ReferenceOTU2264	1206.52	3382.24
New.ReferenceOTU2265	1213.40	3170.29
New.ReferenceOTU2269	1209.85	2087.54
New.ReferenceOTU2277	1213.84	3212.91
New.ReferenceOTU2285	1203.11	2803.37
New.ReferenceOTU229	1212.33	3416.26
New.ReferenceOTU2294	1217.17	3108.63
New.ReferenceOTU2299	1218.32	1967.35
New.ReferenceOTU2303	1213.00	2103.96
New.ReferenceOTU2309	1217.98	3471.59
New.ReferenceOTU2322	1216.29	4180.10
New.ReferenceOTU2330	1216.05	1985.16
New.ReferenceOTU235	1214.36	1503.48
New.ReferenceOTU2352	1204.90	3978.20
New.ReferenceOTU2377	1185.10	4104.25
New.ReferenceOTU2379	1217.80	3309.02
New.ReferenceOTU238	1210.05	3060.60
New.ReferenceOTU2393	1216.72	3952.57
New.ReferenceOTU24	1217.97	556.93
New.ReferenceOTU2402	1209.79	1669.91
New.ReferenceOTU241	1202.16	3935.42
New.ReferenceOTU2412	1212.71	3485.59
New.ReferenceOTU2427	1216.49	2448.61
New.ReferenceOTU243	1217.48	3197.69
New.ReferenceOTU2439	1205.87	3785.55
New.ReferenceOTU2451	1210.37	3893.93
New.ReferenceOTU246	1218.17	2889.02
New.ReferenceOTU2461	1216.02	2628.84
New.ReferenceOTU2465	1134.63	2650.67
New.ReferenceOTU2473	1213.24	3742.80
New.ReferenceOTU2476	1195.41	2274.45
New.ReferenceOTU2503	1223.79	2248.53
New.ReferenceOTU2508	1220.15	2168.90
New.ReferenceOTU2509	1219.02	3834.17
New.ReferenceOTU251	1220.31	1702.46
New.ReferenceOTU2510	1219.04	3387.92
New.ReferenceOTU2520	1205.63	3768.14
New.ReferenceOTU253	1214.02	2493.37
New.ReferenceOTU2543	1218.93	3069.29
New.ReferenceOTU2544	1213.09	2450.04
New.ReferenceOTU2545	1201.25	2762.89
New.ReferenceOTU2554	1204.54	3622.45
New.ReferenceOTU2569	1205.90	2531.85
New.ReferenceOTU2572	1213.68	838.40
New.ReferenceOTU2585	1204.72	3974.98
New.ReferenceOTU26	1207.92	3036.85
New.ReferenceOTU2604	1211.90	2160.08
New.ReferenceOTU2607	1196.72	3825.87
New.ReferenceOTU2616	1220.42	4236.25
New.ReferenceOTU262	1226.59	3600.83
New.ReferenceOTU2626	1181.53	2516.39
New.ReferenceOTU2627	1185.59	2104.61
New.ReferenceOTU2631	1201.92	1114.15
New.ReferenceOTU2637	1212.90	2165.64
New.ReferenceOTU265	1214.28	2812.79
New.ReferenceOTU2650	1204.75	2289.20
New.ReferenceOTU2653	1193.51	901.00
New.ReferenceOTU2664	1218.15	2820.55
New.ReferenceOTU2668	1209.69	3453.74
New.ReferenceOTU2680	1147.96	3371.63
New.ReferenceOTU2683	1196.30	2621.19
New.ReferenceOTU2688	1207.06	3823.15
New.ReferenceOTU2693	1182.37	2382.44
New.ReferenceOTU270	1222.12	2137.85
New.ReferenceOTU2716	1213.09	3243.32
New.ReferenceOTU2723	1199.41	570.47
New.ReferenceOTU2737	1213.79	3251.35
New.ReferenceOTU2739	1203.44	1439.57
New.ReferenceOTU2745	1213.80	4169.40
New.ReferenceOTU2753	1218.95	2226.57
New.ReferenceOTU2756	1206.96	3918.14
New.ReferenceOTU276	1197.90	1990.40
New.ReferenceOTU2761	1211.08	2045.45
New.ReferenceOTU2762	1217.72	2944.63
New.ReferenceOTU2764	1213.06	3457.81
New.ReferenceOTU277	1192.97	2285.51
New.ReferenceOTU2776	1210.81	2893.40
New.ReferenceOTU2793	1225.12	3139.64
New.ReferenceOTU2797	1207.19	2609.01
New.ReferenceOTU2805	1224.74	3906.21
New.ReferenceOTU2809	1219.98	2097.11
New.ReferenceOTU2810	1216.58	3707.96
New.ReferenceOTU2811	1214.29	3789.41
New.ReferenceOTU2816	1201.31	3572.05
New.ReferenceOTU2823	1216.70	3139.39
New.ReferenceOTU2828	1224.07	2386.54
New.ReferenceOTU2836	1199.20	3580.11
New.ReferenceOTU2839	1180.65	2954.58
New.ReferenceOTU2845	1212.64	2865.15
New.ReferenceOTU2846	1221.87	3121.23
New.ReferenceOTU2859	1219.31	3285.28
New.ReferenceOTU2864	1205.92	2977.65
New.ReferenceOTU2872	1210.10	3933.93
New.ReferenceOTU2875	1173.38	1447.90
New.ReferenceOTU2877	1214.38	3420.79
New.ReferenceOTU2892	1176.25	2573.06
New.ReferenceOTU2893	1180.94	4207.00
New.ReferenceOTU2895	1222.43	3295.60
New.ReferenceOTU2906	1214.07	2245.32
New.ReferenceOTU2911	1215.65	3609.19
New.ReferenceOTU2932	1210.39	1343.44
New.ReferenceOTU2943	1202.23	1258.50
New.ReferenceOTU2945	1201.26	3897.56
New.ReferenceOTU2960	1210.59	2999.89
New.ReferenceOTU2966	1210.80	3952.65
New.ReferenceOTU2968	1211.81	3902.15
New.ReferenceOTU2978	1217.14	3009.89
New.ReferenceOTU2982	1214.47	3905.42
New.ReferenceOTU2992	1219.13	3031.35
New.ReferenceOTU2996	1213.22	2134.39
New.ReferenceOTU2997	1220.44	2824.85
New.ReferenceOTU3003	1217.97	3820.20
New.ReferenceOTU3011	1155.59	2268.79
New.ReferenceOTU302	1220.77	2001.02
New.ReferenceOTU3032	1215.89	3995.90
New.ReferenceOTU3044	1208.04	3309.73
New.ReferenceOTU3047	1174.01	3059.65
New.ReferenceOTU3054	1200.99	3784.47
New.ReferenceOTU3060	1213.63	2984.60
New.ReferenceOTU3063	1203.73	2488.22
New.ReferenceOTU3066	1211.75	3143.30
New.ReferenceOTU3074	1215.03	1922.90
New.ReferenceOTU3104	1197.10	3056.58
New.ReferenceOTU3111	1220.09	3575.74
New.ReferenceOTU3143	1208.53	3188.32
New.ReferenceOTU3153	1216.31	3262.75
New.ReferenceOTU3176	1179.14	3837.86
New.ReferenceOTU3181	1219.10	3698.75
New.ReferenceOTU3211	1206.19	3737.57
New.ReferenceOTU3219	1218.12	3642.97
New.ReferenceOTU322	1220.57	3961.82
New.ReferenceOTU3244	1217.54	985.58
New.ReferenceOTU3245	1206.91	2278.98
New.ReferenceOTU3252	1174.96	3324.79
New.ReferenceOTU3262	1218.54	3727.60
New.ReferenceOTU3271	1214.99	4119.29
New.ReferenceOTU328	1203.51	3045.56
New.ReferenceOTU3291	1216.95	3226.84
New.ReferenceOTU330	1209.05	3865.80
New.ReferenceOTU3301	1211.27	3652.70
New.ReferenceOTU3302	1216.21	3409.90
New.ReferenceOTU331	1186.65	2588.22
New.ReferenceOTU3316	1204.86	3492.31
New.ReferenceOTU3320	1219.88	2547.92
New.ReferenceOTU3326	1197.18	2209.54
New.ReferenceOTU3327	1196.99	1576.28
New.ReferenceOTU3332	1210.11	1859.32
New.ReferenceOTU3335	1201.26	3207.98
New.ReferenceOTU3338	1210.21	3724.48
New.ReferenceOTU3355	1167.12	2742.62
New.ReferenceOTU3356	1213.93	2770.79
New.ReferenceOTU3360	1215.99	3765.90
New.ReferenceOTU3362	1207.12	3329.71
New.ReferenceOTU3368	1211.34	1262.86
New.ReferenceOTU3370	1198.23	4036.61
New.ReferenceOTU3379	1222.00	3604.10
New.ReferenceOTU3380	1213.27	3755.60
New.ReferenceOTU3386	1205.75	2108.40
New.ReferenceOTU3387	1216.72	3332.04
New.ReferenceOTU3393	1207.11	3756.67
New.ReferenceOTU3399	1216.87	1876.39
New.ReferenceOTU3402	1201.71	3520.70
New.ReferenceOTU3415	1217.84	3540.75
New.ReferenceOTU3422	1213.37	3828.59
New.ReferenceOTU3424	1206.02	2929.15
New.ReferenceOTU3430	1197.28	1657.66
New.ReferenceOTU3436	1209.44	4000.64
New.ReferenceOTU344	1203.79	3295.63
New.ReferenceOTU3444	1203.85	3258.77
New.ReferenceOTU3445	1210.88	2922.78
New.ReferenceOTU3465	1189.32	2350.75
New.ReferenceOTU3467	1210.71	2883.05
New.ReferenceOTU3468	1187.88	2724.70
New.ReferenceOTU3476	1223.62	3811.20
New.ReferenceOTU3490	1212.97	3328.38
New.ReferenceOTU3506	1211.68	2343.70
New.ReferenceOTU3516	1218.98	4185.46
New.ReferenceOTU3517	1216.60	1939.30
New.ReferenceOTU352	1202.11	2885.72
New.ReferenceOTU3525	1216.52	3792.80
New.ReferenceOTU3526	1221.21	3642.37
New.ReferenceOTU3530	1191.61	3177.78
New.ReferenceOTU354	1220.96	3466.72
New.ReferenceOTU3545	1220.22	2399.62
New.ReferenceOTU3555	1186.87	1892.99
New.ReferenceOTU3560	1213.25	3835.98
New.ReferenceOTU3572	1217.23	2982.88
New.ReferenceOTU3576	1210.07	3636.36
New.ReferenceOTU3581	1187.84	3454.68
New.ReferenceOTU3591	1066.34	3114.63
New.ReferenceOTU3592	1211.68	3211.43
New.ReferenceOTU3604	1221.47	2442.17
New.ReferenceOTU3611	1191.87	981.34
New.ReferenceOTU362	1204.45	2643.91
New.ReferenceOTU3624	1154.19	887.39
New.ReferenceOTU3628	1208.57	3424.57
New.ReferenceOTU3632	1212.52	3709.09
New.ReferenceOTU3633	1210.66	3689.98
New.ReferenceOTU3649	1209.98	3242.28
New.ReferenceOTU3659	1213.02	2503.83
New.ReferenceOTU3660	1215.28	3209.89
New.ReferenceOTU3674	1216.78	3260.56
New.ReferenceOTU3685	1208.37	2871.61
New.ReferenceOTU369	1176.41	2813.70
New.ReferenceOTU3699	1217.42	4109.83
New.ReferenceOTU370	1200.40	4086.68
New.ReferenceOTU3702	1216.09	3308.31
New.ReferenceOTU3714	1209.19	3434.29
New.ReferenceOTU3727	1195.98	3024.59
New.ReferenceOTU3728	1203.87	3702.46
New.ReferenceOTU3739	1199.10	3275.80
New.ReferenceOTU3745	1220.76	3144.50
New.ReferenceOTU3747	1214.35	3736.86
New.ReferenceOTU3778	1216.22	4056.68
New.ReferenceOTU3779	1207.95	3856.12
New.ReferenceOTU3784	1211.30	3865.10
New.ReferenceOTU3794	1213.13	3133.83
New.ReferenceOTU3796	1220.05	4009.16
New.ReferenceOTU381	1152.28	2460.81
New.ReferenceOTU3810	1212.67	2320.69
New.ReferenceOTU3813	1212.55	3524.51
New.ReferenceOTU3815	1217.87	3224.69
New.ReferenceOTU3816	1218.01	4169.28
New.ReferenceOTU3820	1217.49	395.12
New.ReferenceOTU3832	1216.48	3060.76
New.ReferenceOTU3833	1197.71	3882.08
New.ReferenceOTU3834	1218.02	3346.70
New.ReferenceOTU3837	1177.46	3003.52
New.ReferenceOTU3841	1214.15	3600.95
New.ReferenceOTU3843	1218.18	3304.40
New.ReferenceOTU3849	1207.80	2670.17
New.ReferenceOTU3854	1215.09	3562.81
New.ReferenceOTU3855	1212.86	3058.82
New.ReferenceOTU3868	1205.21	4015.84
New.ReferenceOTU3869	1215.77	2806.55
New.ReferenceOTU3871	1214.25	3638.78
New.ReferenceOTU3880	1154.34	2360.05
New.ReferenceOTU3889	1213.33	3698.99
New.ReferenceOTU3891	1159.44	1810.73
New.ReferenceOTU3893	1216.35	4157.20
New.ReferenceOTU3930	1225.20	3439.01
New.ReferenceOTU3932	1198.22	2621.81
New.ReferenceOTU3941	1206.27	3037.13
New.ReferenceOTU3945	1215.52	3650.49
New.ReferenceOTU3962	1210.86	3831.34
New.ReferenceOTU3977	1224.14	3796.93
New.ReferenceOTU3982	1221.29	3608.17
New.ReferenceOTU3985	1166.74	2639.31
New.ReferenceOTU3993	1199.37	2075.95
New.ReferenceOTU3999	1201.54	2882.69
New.ReferenceOTU4000	1216.56	2468.07
New.ReferenceOTU4035	1217.95	3844.20
New.ReferenceOTU4056	1208.36	3579.55
New.ReferenceOTU4057	1213.62	1752.33
New.ReferenceOTU4059	1156.36	852.98
New.ReferenceOTU4073	1171.77	3150.49
New.ReferenceOTU4080	1198.49	3639.33
New.ReferenceOTU4083	1206.93	2989.52
New.ReferenceOTU4112	1222.55	2764.12
New.ReferenceOTU4116	1208.87	3226.56
New.ReferenceOTU4117	1213.97	3497.40
New.ReferenceOTU4121	1209.36	3831.25
New.ReferenceOTU413	1213.22	3588.40
New.ReferenceOTU4130	1150.48	1520.01
New.ReferenceOTU4131	1218.97	3695.37
New.ReferenceOTU4135	1217.35	3972.65
New.ReferenceOTU4137	1189.61	1933.81
New.ReferenceOTU4152	1214.95	3052.79
New.ReferenceOTU4158	1082.33	1711.44
New.ReferenceOTU4166	1216.00	3570.67
New.ReferenceOTU4170	1210.34	3548.55
New.ReferenceOTU4177	1221.00	2244.82
New.ReferenceOTU4178	1212.30	3745.85
New.ReferenceOTU4181	1211.56	2878.29
New.ReferenceOTU4187	1191.04	985.84
New.ReferenceOTU4209	1215.18	3208.84
New.ReferenceOTU4214	1212.10	2546.15
New.ReferenceOTU423	1215.35	3958.87
New.ReferenceOTU4255	1200.52	3594.21
New.ReferenceOTU4269	1185.14	3208.69
New.ReferenceOTU4273	1218.35	3908.83
New.ReferenceOTU4274	1214.79	3202.41
New.ReferenceOTU4276	1208.39	3340.54
New.ReferenceOTU4280	1204.48	3912.50
New.ReferenceOTU4284	1164.99	3608.79
New.ReferenceOTU4290	1209.05	2742.13
New.ReferenceOTU4291	1215.60	3768.88
New.ReferenceOTU4298	1213.27	3723.58
New.ReferenceOTU4299	1199.32	3366.14
New.ReferenceOTU430	1215.41	3297.78
New.ReferenceOTU4308	1218.61	2800.01
New.ReferenceOTU4315	1217.84	3056.73
New.ReferenceOTU432	1208.66	4093.90
New.ReferenceOTU4338	1126.09	2441.96
New.ReferenceOTU4343	1208.65	3002.35
New.ReferenceOTU4349	1202.60	2213.05
New.ReferenceOTU436	1208.16	2386.12
New.ReferenceOTU4362	1201.65	3398.03
New.ReferenceOTU4373	1127.40	2915.19
New.ReferenceOTU438	1223.44	3700.26
New.ReferenceOTU4381	1212.50	1078.25
New.ReferenceOTU4382	1211.21	4046.04
New.ReferenceOTU4395	1201.64	2684.09
New.ReferenceOTU4411	1217.14	3477.28
New.ReferenceOTU4438	1183.76	367.07
New.ReferenceOTU4439	1212.43	3330.32
New.ReferenceOTU4449	1201.88	2598.53
New.ReferenceOTU4450	1219.62	4096.32
New.ReferenceOTU4464	1224.57	3285.78
New.ReferenceOTU4465	1208.75	3603.22
New.ReferenceOTU447	1196.14	2790.77
New.ReferenceOTU4513	1193.63	2656.59
New.ReferenceOTU4514	1191.70	2533.24
New.ReferenceOTU4516	1210.12	3430.37
New.ReferenceOTU4525	1207.21	3551.96
New.ReferenceOTU4534	1205.55	3910.54
New.ReferenceOTU4546	1203.95	3852.00
New.ReferenceOTU4565	1205.15	3537.03
New.ReferenceOTU4568	1212.93	535.66
New.ReferenceOTU4578	1221.05	3762.32
New.ReferenceOTU4593	1129.30	1402.18
New.ReferenceOTU4594	1216.74	3645.26
New.ReferenceOTU46	1186.11	1627.20
New.ReferenceOTU4606	1216.82	3961.80
New.ReferenceOTU461	1215.86	3079.42
New.ReferenceOTU4611	1208.57	2100.75
New.ReferenceOTU4621	1219.68	3400.96
New.ReferenceOTU4624	1181.94	1800.19
New.ReferenceOTU4631	1214.55	2763.88
New.ReferenceOTU464	1215.12	3613.13
New.ReferenceOTU4641	1222.38	3602.73
New.ReferenceOTU4649	1216.66	3633.71
New.ReferenceOTU465	1181.53	3342.09
New.ReferenceOTU4651	1202.36	1895.59
New.ReferenceOTU4661	1194.54	3536.56
New.ReferenceOTU4663	1216.49	3521.16
New.ReferenceOTU4673	1221.15	3448.47
New.ReferenceOTU468	1217.68	2848.08
New.ReferenceOTU48	1210.74	3457.24
New.ReferenceOTU491	1211.00	3620.08
New.ReferenceOTU501	1199.24	2104.29
New.ReferenceOTU503	1224.47	3658.51
New.ReferenceOTU516	1225.25	2725.61
New.ReferenceOTU570	944.16	2197.70
New.ReferenceOTU573	1213.72	1806.89
New.ReferenceOTU575	1212.32	2731.05
New.ReferenceOTU58	1207.23	2818.59
New.ReferenceOTU591	1213.10	3878.78
New.ReferenceOTU6	1208.00	3623.54
New.ReferenceOTU605	1196.48	2869.88
New.ReferenceOTU606	1181.25	3067.66
New.ReferenceOTU62	1209.72	3448.23
New.ReferenceOTU629	1214.84	2313.82
New.ReferenceOTU630	1223.87	3687.67
New.ReferenceOTU647	1220.92	1353.87
New.ReferenceOTU654	1216.54	3097.42
New.ReferenceOTU656	1210.68	3477.69
New.ReferenceOTU669	1206.84	2235.76
New.ReferenceOTU69	1211.03	3692.89
New.ReferenceOTU696	1213.39	3832.69
New.ReferenceOTU697	1219.55	3617.19
New.ReferenceOTU703	1185.50	2818.72
New.ReferenceOTU706	1217.88	2983.93
New.ReferenceOTU708	1213.80	3122.55
New.ReferenceOTU719	1204.90	2877.95
New.ReferenceOTU73	1219.85	3545.54
New.ReferenceOTU733	1190.25	2813.16
New.ReferenceOTU741	1211.93	3608.52
New.ReferenceOTU744	1223.34	4050.16
New.ReferenceOTU747	1204.66	3672.46
New.ReferenceOTU759	1199.78	4232.91
New.ReferenceOTU761	1191.94	2469.77
New.ReferenceOTU763	1198.65	2531.66
New.ReferenceOTU767	1225.08	3014.19
New.ReferenceOTU768	1212.42	3493.53
New.ReferenceOTU771	1210.26	4065.12
New.ReferenceOTU776	1216.68	1707.34
New.ReferenceOTU780	1200.23	2927.92
New.ReferenceOTU782	1207.17	2551.35
New.ReferenceOTU787	1204.03	2798.50
New.ReferenceOTU794	1215.95	2780.70
New.ReferenceOTU799	1210.80	1525.13
New.ReferenceOTU80	1209.84	3811.54
New.ReferenceOTU800	1206.85	3702.23
New.ReferenceOTU806	1213.86	4215.48
New.ReferenceOTU866	1207.01	3934.98
New.ReferenceOTU892	1194.61	3423.02
New.ReferenceOTU897	1217.69	3946.98
New.ReferenceOTU898	1213.08	2859.45
New.ReferenceOTU918	1211.21	3949.39
New.ReferenceOTU940	1216.23	3168.86
New.ReferenceOTU945	1204.20	1893.40
New.ReferenceOTU95	1215.39	2984.19
New.ReferenceOTU951	1206.45	3690.59
New.ReferenceOTU98	1221.47	4150.76
New.ReferenceOTU984	1208.06	3870.80
Genus Methanobrevibacter	1205.70	#N/A
Genus Adlercreutzia	1218.88	3583.02
Genus Butyricimonas	1161.34	#N/A
Genus Odoribacter	1205.18	3270.05
Genus Bacteroides	1160.94	3616.26
Genus Parabacteroides	1077.51	3154.34
Genus Rikenella	1157.65	3476.40
Genus Clostridium	1216.59	3964.05
Genus Dehalobacterium	1124.73	2444.12
Genus Anaerofustis	1202.35	3512.44
Genus Ruminococcus.	1191.36	3724.66
Genus Anaerostipes	1213.17	3697.04
Genus Blautia	1208.40	4027.33
Genus Butyrivibrio	1203.80	3481.96
Genus Coprococcus	1207.55	4015.51
Genus Dorea	1204.29	3797.08
Genus Epulopiscium	1204.91	2656.25
Genus rc4-4	1208.90	3743.41
Genus Faecalibacterium	1219.04	3996.46
Genus Oscillospira	1212.73	3758.46
Genus Ruminococcus	1205.17	3717.27
Genus Phascolarctobacterium	997.40	2442.01
Genus Coprobacillus	1208.44	#N/A
Genus p-75-a5	1214.31	2939.05
Genus Oxalobacter	1206.60	3586.41
Genus Desulfovibrio	1196.25	3025.58
Genus Campylobacter	1203.12	2319.85
Genus Anaeroplasma	1209.61	3284.08
Genus Akkermansia	1213.72	3781.72
Simpson�s inverse	1205.28	3881.59
Number of OTU observed	1184.58	4106.18
Simpson	1208.01	4269.02
Shannon	1206.15	4170.71
