# Supplementary material for: Use of Bayes factors to evaluate the effects of host genetics, litter and cage on the rabbit cecal microbiota
Source: Genet Sel Evol. 2022 Jun 27;54:46. doi: 10.1186/s12711-022-00738-2 (PMC9235133; doi:10.1186/s12711-022-00738-2)
Supplement: Supplementary file 8 — Additional file 8: Table S8. Bayes factors, marginal posterior means and standard deviations of heritability estimates for OTU under genetic control together with the associated probability of these estimates being higher than 0.10. The frequency among the rabbit samples and the taxonomic assignment are also provided for each OTU. [file 12711_2022_738_MOESM8_ESM.txt]

#LMM
OTU ID	Mean h2	Standard deviation h2	P(h2 > 0.1)	Bayes factor1	Frequency (%)	Kingdom	Phylum	Class	Order	Family	Genus	Species
New.ReferenceOTU501	0.16	0.11	0.65	3.23	42	Unassigned
New.ReferenceOTU2836	0.16	0.11	0.66	3.25	85	Bacteria	Firmicutes	Clostridia	Clostridiales
New.ReferenceOTU782	0.18	0.12	0.69	3.26	53	Unassigned
204542	0.21	0.15	0.72	3.26	22	Bacteria	Firmicutes	Clostridia	Clostridiales
361679	0.19	0.14	0.71	3.28	60	Bacteria	Firmicutes	Clostridia	Clostridiales
351253	0.19	0.13	0.70	3.28	89	Bacteria	Firmicutes	Clostridia	Clostridiales
207713	0.17	0.12	0.66	3.37	66	Bacteria	Firmicutes	Clostridia	Clostridiales
New.ReferenceOTU1282	0.19	0.13	0.71	3.37	48	Bacteria	Firmicutes	Clostridia	Clostridiales	Lachnospiraceae	Blautia
291090	0.21	0.15	0.74	3.43	60	Bacteria	Bacteroidetes	Bacteroidia	Bacteroidales	Porphyromonadaceae	Parabacteroides	distasonis
New.ReferenceOTU1848	0.19	0.13	0.71	3.51	97	Unassigned
New.ReferenceOTU4284	0.19	0.14	0.70	3.54	83	Bacteria	Firmicutes	Clostridia	Clostridiales
349892	0.16	0.11	0.66	3.54	84	Bacteria	Tenericutes	Mollicutes	RF39
New.ReferenceOTU2040	0.15	0.10	0.64	3.58	78	Bacteria	Firmicutes	Clostridia	Clostridiales	Lachnospiraceae
352533	0.18	0.12	0.71	3.59	51	Bacteria	Firmicutes	Clostridia	Clostridiales
New.ReferenceOTU1251	0.15	0.09	0.64	3.60	53	Bacteria	Firmicutes	Clostridia	Clostridiales
328083	0.20	0.14	0.71	3.64	98	Bacteria	Firmicutes	Clostridia	Clostridiales	Clostridiaceae	Clostridium
192364	0.20	0.14	0.73	3.67	53	Bacteria	Firmicutes	Clostridia	Clostridiales	Ruminococcaceae
New.ReferenceOTU3211	0.19	0.13	0.72	3.69	88	Unassigned
New.ReferenceOTU3011	0.21	0.16	0.72	3.70	46	Bacteria	Firmicutes	Clostridia	Clostridiales
New.ReferenceOTU696	0.16	0.10	0.66	3.71	90	Bacteria	Firmicutes	Clostridia	Clostridiales
New.ReferenceOTU3003	0.13	0.08	0.59	3.76	92	Bacteria	Firmicutes	Clostridia	Clostridiales	Ruminococcaceae
New.ReferenceOTU1474	0.15	0.09	0.64	3.79	75	Bacteria	Firmicutes	Clostridia	Clostridiales	Lachnospiraceae	Blautia
New.ReferenceOTU1727	0.18	0.12	0.71	3.80	97	Bacteria	Firmicutes	Clostridia	Clostridiales	Lachnospiraceae	Blautia
New.ReferenceOTU4513	0.21	0.14	0.74	3.81	56	Bacteria	Verrucomicrobia	Verrucomicrobiae	Verrucomicrobiales	Verrucomicrobiaceae	Akkermansia
New.ReferenceOTU2138	0.18	0.13	0.70	3.82	94	Bacteria	Firmicutes	Clostridia	Clostridiales	Lachnospiraceae
577562	0.20	0.14	0.72	3.89	94	Bacteria	Firmicutes	Clostridia	Clostridiales
New.ReferenceOTU2476	0.16	0.11	0.66	3.92	46	Bacteria	Tenericutes	Mollicutes	RF39
New.ReferenceOTU733	0.18	0.12	0.69	3.97	64	Bacteria	Bacteroidetes	Bacteroidia	Bacteroidales	S24-7
449833	0.19	0.13	0.72	4.03	72	Bacteria	Bacteroidetes	Bacteroidia	Bacteroidales	S24-7
988375	0.25	0.19	0.74	4.04	60	Bacteria	Bacteroidetes	Bacteroidia	Bacteroidales	Odoribacteraceae	Butyricimonas
New.ReferenceOTU2545	0.22	0.15	0.77	4.05	60	Bacteria	Firmicutes	Clostridia	Clostridiales	Ruminococcaceae	Ruminococcus
New.ReferenceOTU1309	0.22	0.14	0.76	4.10	39	Bacteria	Firmicutes	Clostridia	Clostridiales	Lachnospiraceae	Blautia
New.ReferenceOTU3985	0.21	0.14	0.73	4.12	55	Unassigned
New.ReferenceOTU146	0.23	0.15	0.78	4.13	43	Bacteria	Firmicutes	Clostridia	Clostridiales
New.ReferenceOTU4073	0.23	0.16	0.75	4.16	69	Bacteria	Firmicutes	Clostridia	Clostridiales
New.ReferenceOTU2650	0.18	0.12	0.72	4.17	44	Bacteria	Firmicutes	Clostridia	Clostridiales	Lachnospiraceae
348602	0.21	0.14	0.74	4.18	44	Bacteria	Firmicutes	Clostridia	Clostridiales
New.ReferenceOTU2932	0.18	0.11	0.71	4.27	24	Bacteria	Firmicutes	Clostridia	Clostridiales
720944	0.17	0.11	0.70	4.28	72	Bacteria	Firmicutes	Clostridia	Clostridiales	Ruminococcaceae	Oscillospira
New.ReferenceOTU2465	0.18	0.13	0.68	4.36	54	Bacteria	Bacteroidetes	Bacteroidia	Bacteroidales	Barnesiellaceae
New.ReferenceOTU1405	0.21	0.14	0.75	4.40	25	Bacteria	Firmicutes	Clostridia	Clostridiales	Lachnospiraceae
New.ReferenceOTU3430	0.20	0.13	0.74	4.43	31	Bacteria	Firmicutes	Clostridia	Clostridiales
332732	0.22	0.14	0.76	4.52	66	Bacteria	Bacteroidetes	Bacteroidia	Bacteroidales	Bacteroidaceae	Bacteroides
New.ReferenceOTU606	0.22	0.15	0.76	4.53	65	Bacteria	Firmicutes	Clostridia	Clostridiales	Ruminococcaceae	Oscillospira
1110378	0.19	0.12	0.73	4.59	93	Bacteria	Firmicutes	Clostridia	Clostridiales	Ruminococcaceae	Oscillospira
874627	0.18	0.12	0.72	4.60	80	Bacteria	Tenericutes	Mollicutes	RF39
New.ReferenceOTU1396	0.18	0.11	0.71	4.70	91	Unassigned
New.ReferenceOTU768	0.16	0.10	0.67	4.71	79	Bacteria	Firmicutes	Clostridia	Clostridiales
New.ReferenceOTU4565	0.20	0.13	0.76	4.72	84	Bacteria	Firmicutes	Clostridia	Clostridiales	Ruminococcaceae
New.ReferenceOTU3530	0.24	0.15	0.79	4.78	70	Bacteria	Firmicutes	Clostridia	Clostridiales
New.ReferenceOTU1836	0.22	0.14	0.78	4.84	53	Bacteria	Firmicutes	Clostridia	Clostridiales	Mogibacteriaceae
105659	0.19	0.12	0.74	4.97	85	Bacteria	Firmicutes	Clostridia	Clostridiales	Lachnospiraceae
569030	0.23	0.16	0.74	4.98	49	Bacteria	Bacteroidetes	Bacteroidia	Bacteroidales	Rikenellaceae	Rikenella
New.ReferenceOTU3424	0.16	0.10	0.67	4.99	68	Bacteria	Firmicutes	Clostridia	Clostridiales	Lachnospiraceae	Epulopiscium
589277	0.14	0.11	0.57	5.03	37	Bacteria	Bacteroidetes	Bacteroidia	Bacteroidales	Bacteroidaceae	Bacteroides
New.ReferenceOTU2377	0.25	0.17	0.80	5.15	96	Bacteria	Firmicutes	Clostridia	Clostridiales
New.ReferenceOTU4593	0.23	0.16	0.75	5.21	25	Bacteria	Firmicutes	Clostridia	Clostridiales
New.ReferenceOTU4338	0.23	0.16	0.75	5.29	48	Bacteria	Bacteroidetes	Bacteroidia	Bacteroidales	Rikenellaceae	Rikenella
575041	0.23	0.16	0.77	5.30	74	Bacteria	Bacteroidetes	Bacteroidia	Bacteroidales	Rikenellaceae
New.ReferenceOTU370	0.22	0.14	0.77	5.34	98	Bacteria	Firmicutes	Clostridia	Clostridiales
New.ReferenceOTU4624	0.25	0.16	0.80	5.37	33	Bacteria	Firmicutes	Clostridia	Clostridiales	Ruminococcaceae
New.ReferenceOTU2439	0.20	0.13	0.76	5.44	94	Bacteria	Firmicutes	Clostridia	Clostridiales	Lachnospiraceae
New.ReferenceOTU331	0.18	0.11	0.71	5.45	55	Bacteria	Proteobacteria	Alphaproteobacteria
New.ReferenceOTU4158	0.21	0.15	0.72	5.46	30	Bacteria	Bacteroidetes	Bacteroidia	Bacteroidales	Rikenellaceae	Rikenella
New.ReferenceOTU2607	0.19	0.12	0.74	5.54	93	Bacteria	Firmicutes	Clostridia	Clostridiales	Lachnospiraceae
New.ReferenceOTU3465	0.23	0.14	0.78	5.56	47	Bacteria	Firmicutes	Clostridia	Clostridiales
New.ReferenceOTU2285	0.20	0.12	0.75	5.61	61	Bacteria	Firmicutes	Clostridia	Clostridiales	Lachnospiraceae
533198	0.20	0.13	0.76	5.63	94	Bacteria	Proteobacteria	Betaproteobacteria	Burkholderiales	Oxalobacteraceae	Oxalobacter
New.ReferenceOTU669	0.17	0.11	0.70	5.74	43	Archaea	Euryarchaeota	Methanobacteria	Methanobacteriales	Methanobacteriaceae	Methanobrevibacter
208479	0.28	0.19	0.79	5.75	57	Bacteria	Bacteroidetes	Bacteroidia	Bacteroidales	Odoribacteraceae	Butyricimonas
New.ReferenceOTU1425	0.20	0.12	0.76	5.76	99	Bacteria	Firmicutes	Clostridia	Clostridiales	Lachnospiraceae
New.ReferenceOTU4299	0.21	0.13	0.76	5.76	75	Bacteria	Firmicutes	Clostridia	Clostridiales
581388	0.16	0.10	0.69	5.77	91	Bacteria	Cyanobacteria	4C0d-2	YS2
New.ReferenceOTU2816	0.18	0.11	0.72	5.77	83	Bacteria	Firmicutes	Clostridia	Clostridiales
New.ReferenceOTU1951	0.20	0.12	0.76	5.80	75	Bacteria	Firmicutes	Clostridia	Clostridiales
New.ReferenceOTU4080	0.18	0.11	0.72	5.86	85	Bacteria	Firmicutes	Clostridia	Clostridiales	Ruminococcaceae
New.ReferenceOTU761	0.23	0.15	0.79	5.91	50	Bacteria	Firmicutes	Clostridia	Clostridiales	Ruminococcaceae	Ruminococcus
New.ReferenceOTU3591	0.21	0.15	0.72	5.95	63	Bacteria	Bacteroidetes	Bacteroidia	Bacteroidales	Bacteroidaceae	Bacteroides
449353	0.25	0.17	0.78	6.08	51	Bacteria	Firmicutes	Clostridia	Clostridiales	Dehalobacteriaceae	Dehalobacterium
New.ReferenceOTU2222	0.23	0.15	0.79	6.28	54	Unassigned
157017	0.19	0.12	0.75	6.29	49	Bacteria	Firmicutes	Clostridia	Clostridiales
New.ReferenceOTU1618	0.24	0.16	0.76	6.36	20	Unassigned
New.ReferenceOTU2019	0.21	0.13	0.77	6.54	81	Bacteria	Firmicutes	Clostridia	Clostridiales	Ruminococcaceae	Ruminococcus
351272	0.21	0.14	0.74	6.57	75	Bacteria	Bacteroidetes	Bacteroidia	Bacteroidales	Bacteroidaceae	Bacteroides
524318	0.20	0.13	0.73	6.63	32	Bacteria	Bacteroidetes	Bacteroidia	Bacteroidales	Bacteroidaceae	Bacteroides
New.ReferenceOTU1639	0.17	0.11	0.71	6.71	22	Bacteria	Firmicutes	Clostridia	Clostridiales	Ruminococcaceae
216710	0.21	0.13	0.77	6.81	98	Bacteria	Firmicutes	Clostridia	Clostridiales	Ruminococcaceae
New.ReferenceOTU3176	0.29	0.18	0.83	6.89	92	Unassigned
297503	0.26	0.17	0.80	6.94	79	Bacteria	Firmicutes	Clostridia	Clostridiales
288379	0.27	0.16	0.83	6.97	62	Bacteria	Firmicutes	Clostridia	Clostridiales
New.ReferenceOTU381	0.30	0.19	0.84	7.03	52	Bacteria	Firmicutes	Clostridia	Clostridiales	Lachnospiraceae
556126	0.21	0.14	0.74	7.13	66	Bacteria	Bacteroidetes	Bacteroidia	Bacteroidales	Bacteroidaceae	Bacteroides
New.ReferenceOTU465	0.25	0.15	0.82	7.16	75	Bacteria	Firmicutes	Erysipelotrichi	Erysipelotrichales	Erysipelotrichaceae
364179	0.26	0.17	0.80	7.33	84	Bacteria	Bacteroidetes	Bacteroidia	Bacteroidales	Bacteroidaceae	Bacteroides
New.ReferenceOTU181	0.30	0.19	0.84	7.41	52	Bacteria	Firmicutes	Clostridia	Clostridiales
New.ReferenceOTU2839	0.24	0.15	0.81	7.48	65	Bacteria	Proteobacteria	Deltaproteobacteria	Desulfovibrionales	Desulfovibrionaceae
342182	0.24	0.15	0.81	7.52	60	Bacteria	Firmicutes	Clostridia	Clostridiales
4299126	0.23	0.14	0.80	7.56	34	Bacteria	Proteobacteria	Alphaproteobacteria	RF32
New.ReferenceOTU719	0.21	0.13	0.79	7.65	62	Bacteria	Firmicutes	Clostridia	Clostridiales
New.ReferenceOTU1081	0.23	0.14	0.81	7.97	43	Unassigned
New.ReferenceOTU1033	0.17	0.10	0.73	8.09	81	Bacteria	Firmicutes	Clostridia	Clostridiales	Lachnospiraceae	Blautia
293097	0.18	0.11	0.76	8.38	70	Bacteria	Firmicutes	Clostridia	Clostridiales
New.ReferenceOTU447	0.21	0.13	0.80	8.62	60	Bacteria	Firmicutes	Clostridia	Clostridiales
New.ReferenceOTU1725	0.20	0.12	0.78	8.94	64	Bacteria	Tenericutes	Mollicutes	RF39
New.ReferenceOTU2626	0.27	0.16	0.84	8.98	56	Unassigned
New.ReferenceOTU1922	0.18	0.11	0.76	9.16	77	Bacteria	Firmicutes	Clostridia	Clostridiales	Lachnospiraceae
351231	0.26	0.17	0.81	9.57	31	Bacteria	Bacteroidetes	Bacteroidia	Bacteroidales	Bacteroidaceae	Bacteroides	fragilis
234488	0.26	0.17	0.81	9.62	49	Bacteria	Bacteroidetes	Bacteroidia	Bacteroidales	Bacteroidaceae	Bacteroides
New.ReferenceOTU4137	0.23	0.14	0.81	10.05	35	Bacteria	Firmicutes	Clostridia	Clostridiales
New.ReferenceOTU2893	0.26	0.15	0.84	10.14	96	Bacteria	Firmicutes	Clostridia	Clostridiales
New.ReferenceOTU4373	0.32	0.20	0.85	10.20	61	Unassigned
New.ReferenceOTU2585	0.21	0.12	0.80	11.57	92	Bacteria	Firmicutes	Clostridia	Clostridiales	Ruminococcaceae
New.ReferenceOTU1611	0.27	0.16	0.82	11.62	20	Unassigned
New.ReferenceOTU3833	0.25	0.14	0.85	11.73	91	Bacteria	Firmicutes	Clostridia	Clostridiales	Lachnospiraceae
339013	0.26	0.16	0.84	12.44	63	Bacteria	Bacteroidetes	Bacteroidia	Bacteroidales	Bacteroidaceae	Bacteroides
208769	0.23	0.13	0.83	12.56	100	Bacteria	Firmicutes	Clostridia	Clostridiales	Ruminococcaceae
New.ReferenceOTU787	0.24	0.13	0.84	12.63	61	Bacteria	Proteobacteria	Alphaproteobacteria	RF32
New.ReferenceOTU1514	0.23	0.13	0.84	14.27	90	Bacteria	Firmicutes	Clostridia	Clostridiales	Ruminococcaceae	Ruminococcus
849440	0.25	0.14	0.85	14.79	63	Archaea	Euryarchaeota	Methanobacteria	Methanobacteriales	Methanobacteriaceae	Methanobrevibacter
New.ReferenceOTU3868	0.21	0.11	0.81	15.33	96	Bacteria	Firmicutes	Clostridia	Clostridiales	Ruminococcaceae
346794	0.23	0.12	0.84	16.61	80	Bacteria	Firmicutes	Clostridia	Clostridiales
New.ReferenceOTU369	0.31	0.18	0.89	16.67	66	Bacteria	Proteobacteria	Deltaproteobacteria	Desulfovibrionales	Desulfovibrionaceae	Desulfovibrio
New.ReferenceOTU3327	0.24	0.13	0.85	16.97	28	Bacteria	Bacteroidetes	Bacteroidia	Bacteroidales	Rikenellaceae
New.ReferenceOTU1353	0.26	0.14	0.86	17.80	67	Unassigned
New.ReferenceOTU3047	0.26	0.14	0.86	17.82	63	Bacteria	Bacteroidetes	Bacteroidia	Bacteroidales	S24-7
New.ReferenceOTU3335	0.25	0.14	0.87	19.11	66	Bacteria	Firmicutes	Erysipelotrichi	Erysipelotrichales	Erysipelotrichaceae
798164	0.23	0.13	0.84	19.83	73	Bacteria	Firmicutes	Clostridia	Clostridiales
New.ReferenceOTU570	0.19	0.10	0.77	21.33	41	Bacteria	Firmicutes	Clostridia	Clostridiales	Veillonellaceae	Phascolarctobacterium
385545	0.24	0.13	0.86	22.63	39	Bacteria	Firmicutes	Clostridia	Clostridiales
New.ReferenceOTU866	0.24	0.12	0.88	23.55	91	Bacteria	Firmicutes	Clostridia	Clostridiales
New.ReferenceOTU1234	0.39	0.20	0.93	25.84	80	Bacteria	Firmicutes	Clostridia	Clostridiales
334383	0.22	0.11	0.82	26.21	16	Bacteria	Firmicutes	Clostridia	Clostridiales	Veillonellaceae	Phascolarctobacterium
585989	0.21	0.10	0.82	27.62	17	Bacteria	Firmicutes	Clostridia	Clostridiales	Veillonellaceae	Phascolarctobacterium
New.ReferenceOTU2680	0.33	0.17	0.91	27.88	74	Bacteria	Firmicutes	Clostridia	Clostridiales	Ruminococcaceae
New.ReferenceOTU3143	0.24	0.12	0.88	28.65	71	Bacteria	Firmicutes	Clostridia	Clostridiales
305608	0.24	0.11	0.87	42.21	16	Bacteria	Firmicutes	Clostridia	Clostridiales	Veillonellaceae	Phascolarctobacterium
New.ReferenceOTU1774	0.35	0.17	0.94	42.42	83	Unassigned
New.ReferenceOTU1188	0.27	0.13	0.90	51.88	33	Unassigned
953855	0.34	0.16	0.94	56.02	99	Bacteria	Bacteroidetes	Bacteroidia	Bacteroidales	Rikenellaceae
New.ReferenceOTU1150	0.40	0.18	0.95	56.93	68	Bacteria	Proteobacteria	Deltaproteobacteria	Desulfovibrionales	Desulfovibrionaceae
349809	0.32	0.13	0.94	94.09	29	Bacteria	Bacteroidetes	Bacteroidia	Bacteroidales	Bacteroidaceae	Bacteroides	eggerthii
851323	0.22	0.08	0.92	148.58	54	Bacteria	Bacteroidetes	Bacteroidia	Bacteroidales	Porphyromonadaceae	Parabacteroides
577377	0.16	0.07	0.83	170.18	23	Bacteria	Bacteroidetes	Bacteroidia	Bacteroidales	Bacteroidaceae	Bacteroides
1Bayes factor of the model with additive genetic effects against the same model without additive genetic effects.
#ZIP
OTU ID	Mean h2	Standard deviation h2	P(h2 > 0.1)	Bayes factor1	Frequency (%)	Kingdom	Phylum	Class	Order	Family	Genus	Species
278912	0.24	0.18	0.76	3.21	11	Bacteria	Bacteroidetes	Bacteroidia	Bacteroidales	S24-7
356011	0.23	0.17	0.74	3.30	7	Bacteria	Firmicutes	Clostridia	Clostridiales	Ruminococcaceae	Ruminococcus
339336	0.24	0.17	0.74	3.43	6	Bacteria	Firmicutes	Clostridia	Clostridiales
New.ReferenceOTU4438	0.24	0.18	0.75	3.49	6	Bacteria	Bacteroidetes	Bacteroidia	Bacteroidales	S24-7
190844	0.25	0.18	0.76	3.50	11	Bacteria	Bacteroidetes	Bacteroidia	Bacteroidales	Rikenellaceae
New.ReferenceOTU3820	0.25	0.18	0.76	3.67	6	Bacteria	Firmicutes	Clostridia	Clostridiales
278675	0.25	0.18	0.76	4.19	10	Bacteria	Bacteroidetes	Bacteroidia	Bacteroidales	S24-7
1517779	0.28	0.19	0.79	4.88	16	Bacteria	Bacteroidetes	Bacteroidia	Bacteroidales	Rikenellaceae
New.ReferenceOTU1306	0.12	0.10	0.47	7.45	22	Bacteria	Bacteroidetes	Bacteroidia	Bacteroidales	S24-7
124470	0.26	0.18	0.79	7.81	20	Bacteria	Bacteroidetes	Bacteroidia	Bacteroidales	Odoribacteraceae	Butyricimonas
1105984	0.18	0.15	0.65	11.37	7	Bacteria	Bacteroidetes	Bacteroidia	Bacteroidales	Bacteroidaceae	Bacteroides
1Bayes factor of the model with additive genetic effects against the same model without additive genetic effects.
