# Supplementary material for: Use of Bayes factors to evaluate the effects of host genetics, litter and cage on the rabbit cecal microbiota
Source: Genet Sel Evol. 2022 Jun 27;54:46. doi: 10.1186/s12711-022-00738-2 (PMC9235133; doi:10.1186/s12711-022-00738-2)
Supplement: Supplementary file 9 — Additional file 9: Table S9. Bayes factors, marginal posterior means and standard deviations of litter variance ratio for OTU influenced by litter effects together with the associated probability of these estimates being higher than 0.10. The frequency among the rabbit samples and the taxonomic assignment are also provided for each OTU. [file 12711_2022_738_MOESM9_ESM.txt]

#LMM
OTU ID	Mean l2	Standard deviation l2	P(l2 > 0.1)	Bayes factor1	Frequency (%)	Kingdom	Phylum	Class	Order	Family	Genus	Species
New.ReferenceOTU4214	0.12	0.07	0.55	3.21	53	Bacteria	Firmicutes	Clostridia	Clostridiales
297502	0.11	0.07	0.49	3.21	65	Bacteria	Firmicutes	Clostridia	Clostridiales	Lachnospiraceae
New.ReferenceOTU1350	0.11	0.07	0.51	3.22	97	Bacteria	Firmicutes	Clostridia	Clostridiales
New.ReferenceOTU945	0.11	0.07	0.48	3.23	35	Bacteria	Firmicutes	Clostridia	Clostridiales
New.ReferenceOTU3714	0.12	0.07	0.55	3.25	78	Bacteria	Firmicutes	Clostridia	Clostridiales	Lachnospiraceae	Blautia
754283	0.11	0.07	0.52	3.27	83	Bacteria	Firmicutes	Clostridia	Clostridiales
New.ReferenceOTU3370	0.11	0.07	0.49	3.34	97	Bacteria	Tenericutes	Mollicutes	RF39
New.ReferenceOTU1848	0.12	0.08	0.55	3.37	97	Unassigned
New.ReferenceOTU2864	0.12	0.07	0.54	3.39	66	Bacteria	Firmicutes	Clostridia	Clostridiales
New.ReferenceOTU1188	0.11	0.07	0.51	3.42	33	Unassigned
New.ReferenceOTU3047	0.10	0.06	0.42	3.48	63	Bacteria	Bacteroidetes	Bacteroidia	Bacteroidales	S24-7
New.ReferenceOTU4121	0.11	0.07	0.52	3.49	88	Unassigned
New.ReferenceOTU1907	0.12	0.07	0.55	3.51	21	Bacteria	Firmicutes	Clostridia	Clostridiales
531052	0.11	0.07	0.51	3.59	84	Bacteria	Firmicutes	Clostridia	Clostridiales	Lachnospiraceae	Coprococcus
New.ReferenceOTU4276	0.11	0.07	0.52	3.60	77	Bacteria	Firmicutes	Clostridia	Clostridiales	Lachnospiraceae	Coprococcus
New.ReferenceOTU2545	0.13	0.08	0.58	3.62	60	Bacteria	Firmicutes	Clostridia	Clostridiales	Ruminococcaceae	Ruminococcus
New.ReferenceOTU328	0.12	0.07	0.55	3.73	67	Bacteria	Firmicutes	Clostridia	Clostridiales
New.ReferenceOTU1282	0.11	0.07	0.52	3.75	48	Bacteria	Firmicutes	Clostridia	Clostridiales	Lachnospiraceae	Blautia
New.ReferenceOTU1336	0.12	0.07	0.56	3.77	80	Bacteria	Tenericutes	Mollicutes	Anaeroplasmatales	Anaeroplasmataceae	Anaeroplasma
New.ReferenceOTU4083	0.11	0.07	0.52	3.78	65	Bacteria	Firmicutes	Clostridia	Clostridiales	Lachnospiraceae
299422	0.12	0.07	0.56	3.79	88	Bacteria	Verrucomicrobia	Verrucomicrobiae	Verrucomicrobiales	Verrucomicrobiaceae	Akkermansia
346794	0.12	0.08	0.56	3.86	80	Bacteria	Firmicutes	Clostridia	Clostridiales
New.ReferenceOTU2285	0.12	0.07	0.56	3.87	61	Bacteria	Firmicutes	Clostridia	Clostridiales	Lachnospiraceae
279340	0.12	0.07	0.58	3.90	36	Bacteria	Firmicutes	Clostridia	Clostridiales
New.ReferenceOTU2264	0.10	0.06	0.49	3.93	74	Bacteria	Firmicutes	Clostridia	Clostridiales	Ruminococcaceae
New.ReferenceOTU2035	0.12	0.07	0.55	4.01	96	Bacteria	Firmicutes	Clostridia	Clostridiales
New.ReferenceOTU951	0.12	0.07	0.57	4.03	87	Bacteria	Firmicutes	Clostridia	Clostridiales
4331760	0.12	0.07	0.54	4.06	75	Bacteria	Bacteroidetes	Bacteroidia	Bacteroidales	Rikenellaceae
New.ReferenceOTU2893	0.11	0.07	0.51	4.07	96	Bacteria	Firmicutes	Clostridia	Clostridiales
New.ReferenceOTU1631	0.11	0.07	0.53	4.15	60	Bacteria	Firmicutes	Clostridia	Clostridiales	Ruminococcaceae	Ruminococcus
585480	0.13	0.07	0.59	4.26	90	Bacteria	Firmicutes	Clostridia	Clostridiales	Lachnospiraceae	Anaerostipes
New.ReferenceOTU241	0.12	0.07	0.57	4.31	93	Unassigned
New.ReferenceOTU362	0.12	0.07	0.54	4.46	55	Bacteria	Firmicutes	Clostridia	Clostridiales	Ruminococcaceae
New.ReferenceOTU3245	0.12	0.07	0.55	4.47	47	Bacteria	Firmicutes	Clostridia	Clostridiales	Ruminococcaceae	Ruminococcus
New.ReferenceOTU799	0.11	0.06	0.52	4.50	27	Bacteria	Firmicutes	Clostridia	Clostridiales
New.ReferenceOTU1266	0.12	0.07	0.55	4.50	80	Bacteria	Firmicutes	Clostridia	Clostridiales	Ruminococcaceae
New.ReferenceOTU1309	0.13	0.07	0.59	4.51	39	Bacteria	Firmicutes	Clostridia	Clostridiales	Lachnospiraceae	Blautia
New.ReferenceOTU2943	0.12	0.07	0.57	4.64	22	Bacteria	Firmicutes	Clostridia	Clostridiales
590015	0.12	0.07	0.56	4.66	92	Bacteria	Firmicutes	Clostridia	Clostridiales
New.ReferenceOTU4255	0.11	0.07	0.53	4.69	86	Bacteria	Firmicutes	Clostridia	Clostridiales	Lachnospiraceae
New.ReferenceOTU3530	0.12	0.08	0.57	4.77	70	Bacteria	Firmicutes	Clostridia	Clostridiales
575101	0.13	0.08	0.60	4.83	88	Bacteria	Firmicutes	Clostridia	Clostridiales	Dehalobacteriaceae
New.ReferenceOTU1557	0.12	0.07	0.59	4.83	94	Bacteria	Firmicutes	Clostridia	Clostridiales	Ruminococcaceae	Ruminococcus
New.ReferenceOTU1646	0.12	0.07	0.58	4.94	93	Bacteria	Firmicutes	Clostridia	Clostridiales
New.ReferenceOTU4534	0.13	0.08	0.60	4.94	95	Bacteria	Firmicutes	Clostridia	Clostridiales	Ruminococcaceae
New.ReferenceOTU95	0.12	0.07	0.57	4.94	65	Bacteria	Firmicutes	Clostridia	Clostridiales	Ruminococcaceae	Ruminococcus
New.ReferenceOTU2683	0.12	0.07	0.56	5.07	56	Bacteria	Actinobacteria	Coriobacteriia	Coriobacteriales	Coriobacteriaceae	Adlercreutzia
563490	0.13	0.07	0.60	5.10	99	Bacteria	Firmicutes	Clostridia	Clostridiales	Ruminococcaceae
New.ReferenceOTU2797	0.13	0.07	0.60	5.15	54	Bacteria	Firmicutes	Clostridia	Clostridiales
New.ReferenceOTU4290	0.12	0.07	0.59	5.25	59	Bacteria	Firmicutes	Clostridia	Clostridiales	Ruminococcaceae	Oscillospira
New.ReferenceOTU2303	0.12	0.07	0.57	5.29	41	Bacteria	Firmicutes	Clostridia	Clostridiales
210867	0.12	0.07	0.59	5.37	26	Bacteria	Firmicutes	Clostridia	Clostridiales
New.ReferenceOTU501	0.13	0.07	0.61	5.60	42	Unassigned
New.ReferenceOTU3810	0.12	0.07	0.56	5.95	49	Bacteria	Firmicutes	Clostridia	Clostridiales	Ruminococcaceae	Oscillospira
New.ReferenceOTU3424	0.12	0.07	0.59	6.02	68	Bacteria	Firmicutes	Clostridia	Clostridiales	Lachnospiraceae	Epulopiscium
New.ReferenceOTU3628	0.13	0.07	0.61	6.12	82	Bacteria	Firmicutes	Clostridia	Clostridiales
New.ReferenceOTU1081	0.13	0.08	0.61	6.14	43	Unassigned
New.ReferenceOTU4465	0.14	0.08	0.66	6.25	84	Bacteria	Firmicutes	Clostridia	Clostridiales	Ruminococcaceae
New.ReferenceOTU276	0.12	0.06	0.56	6.25	39	Bacteria	Firmicutes	Clostridia	Clostridiales
352533	0.14	0.08	0.65	6.32	51	Bacteria	Firmicutes	Clostridia	Clostridiales
New.ReferenceOTU747	0.12	0.07	0.59	6.37	88	Bacteria	Firmicutes	Clostridia	Clostridiales	Lachnospiraceae	Blautia
336627	0.13	0.07	0.61	6.62	80	Bacteria	Firmicutes	Clostridia	Clostridiales
New.ReferenceOTU1100	0.13	0.07	0.62	6.78	77	Bacteria	Firmicutes	Clostridia	Clostridiales
527988	0.14	0.08	0.64	7.02	93	Bacteria	Firmicutes	Clostridia	Clostridiales	Eubacteriaceae	Anaerofustis
New.ReferenceOTU1883	0.13	0.08	0.62	7.05	37	Unassigned
New.ReferenceOTU352	0.13	0.07	0.62	7.16	61	Bacteria	Firmicutes	Clostridia	Clostridiales	Ruminococcaceae
New.ReferenceOTU4513	0.14	0.08	0.65	7.23	56	Bacteria	Verrucomicrobia	Verrucomicrobiae	Verrucomicrobiales	Verrucomicrobiaceae	Akkermansia
291090	0.14	0.08	0.65	7.31	60	Bacteria	Bacteroidetes	Bacteroidia	Bacteroidales	Porphyromonadaceae	Parabacteroides	distasonis
New.ReferenceOTU2138	0.14	0.08	0.66	7.55	94	Bacteria	Firmicutes	Clostridia	Clostridiales	Lachnospiraceae
New.ReferenceOTU107	0.13	0.07	0.64	7.65	74	Bacteria	Firmicutes	Clostridia	Clostridiales	Lachnospiraceae
New.ReferenceOTU2222	0.13	0.07	0.61	7.70	54	Unassigned
New.ReferenceOTU4299	0.14	0.08	0.65	8.02	75	Bacteria	Firmicutes	Clostridia	Clostridiales
New.ReferenceOTU1597	0.14	0.07	0.65	8.28	81	Bacteria	Firmicutes	Clostridia	Clostridiales	Lachnospiraceae	Butyrivibrio
537219	0.14	0.08	0.67	8.28	78	Bacteria	Firmicutes	Clostridia	Clostridiales
292871	0.14	0.08	0.66	8.55	76	Bacteria	Firmicutes	Clostridia	Clostridiales
New.ReferenceOTU2233	0.14	0.07	0.64	8.58	68	Bacteria	Firmicutes	Clostridia	Clostridiales	Lachnospiraceae	Blautia
New.ReferenceOTU369	0.15	0.09	0.68	8.68	66	Bacteria	Proteobacteria	Deltaproteobacteria	Desulfovibrionales	Desulfovibrionaceae	Desulfovibrio
New.ReferenceOTU3332	0.14	0.07	0.66	8.71	35	Bacteria	Bacteroidetes	Bacteroidia	Bacteroidales	S24-7
304037	0.14	0.07	0.65	9.05	73	Bacteria	Firmicutes	Clostridia	Clostridiales
214031	0.15	0.08	0.70	9.12	38	Bacteria	Bacteroidetes	Bacteroidia	Bacteroidales	Rikenellaceae
New.ReferenceOTU3728	0.14	0.08	0.67	9.74	87	Unassigned
New.ReferenceOTU3368	0.14	0.07	0.66	10.09	21	Bacteria	Firmicutes	Clostridia	Clostridiales
New.ReferenceOTU761	0.15	0.08	0.69	10.20	50	Bacteria	Firmicutes	Clostridia	Clostridiales	Ruminococcaceae	Ruminococcus
299902	0.15	0.08	0.70	10.38	89	Bacteria	Firmicutes	Clostridia	Clostridiales	Lachnospiraceae	Blautia
New.ReferenceOTU432	0.15	0.08	0.71	10.62	97	Bacteria	Firmicutes	Clostridia	Clostridiales	Lachnospiraceae	Coprococcus
288379	0.17	0.09	0.73	11.50	62	Bacteria	Firmicutes	Clostridia	Clostridiales
New.ReferenceOTU4349	0.14	0.07	0.67	11.52	43	Bacteria	Firmicutes	Clostridia	Clostridiales
New.ReferenceOTU3465	0.16	0.09	0.71	11.69	47	Bacteria	Firmicutes	Clostridia	Clostridiales
328083	0.15	0.08	0.72	11.72	98	Bacteria	Firmicutes	Clostridia	Clostridiales	Clostridiaceae	Clostridium
New.ReferenceOTU2377	0.16	0.09	0.71	11.96	96	Bacteria	Firmicutes	Clostridia	Clostridiales
New.ReferenceOTU4651	0.16	0.08	0.74	12.55	38	Bacteria	Firmicutes	Clostridia	Clostridiales	Ruminococcaceae	Ruminococcus
New.ReferenceOTU763	0.13	0.07	0.64	12.81	52	Bacteria	Firmicutes	Clostridia	Clostridiales	Ruminococcaceae	Oscillospira
New.ReferenceOTU1695	0.16	0.08	0.73	12.85	80	Bacteria	Firmicutes	Clostridia	Clostridiales
New.ReferenceOTU344	0.16	0.08	0.73	12.92	74	Bacteria	Firmicutes	Clostridia	Clostridiales
524842	0.15	0.07	0.72	13.62	73	Bacteria	Firmicutes	Clostridia	Clostridiales	Clostridiaceae
450576	0.14	0.07	0.71	13.78	72	Bacteria	Firmicutes	Clostridia	Clostridiales	Ruminococcaceae
New.ReferenceOTU3316	0.15	0.08	0.73	14.17	81	Bacteria	Firmicutes	Clostridia	Clostridiales	Ruminococcaceae
348609	0.15	0.08	0.72	14.30	61	Bacteria	Firmicutes	Clostridia	Clostridiales	Christensenellaceae
New.ReferenceOTU892	0.16	0.08	0.76	14.31	76	Bacteria	Firmicutes	Clostridia	Clostridiales
New.ReferenceOTU4624	0.16	0.08	0.74	14.74	33	Bacteria	Firmicutes	Clostridia	Clostridiales	Ruminococcaceae
321135	0.15	0.08	0.73	14.78	87	Bacteria	Firmicutes	Clostridia	Clostridiales	Ruminococcaceae
New.ReferenceOTU1678	0.16	0.08	0.75	15.05	97	Unassigned
342182	0.16	0.08	0.75	15.24	60	Bacteria	Firmicutes	Clostridia	Clostridiales
348602	0.16	0.08	0.76	15.62	44	Bacteria	Firmicutes	Clostridia	Clostridiales
New.ReferenceOTU3054	0.16	0.08	0.73	15.96	91	Bacteria	Firmicutes	Clostridia	Clostridiales	Ruminococcaceae
New.ReferenceOTU3444	0.14	0.07	0.69	16.05	72	Bacteria	Firmicutes	Clostridia	Clostridiales
New.ReferenceOTU1383	0.16	0.08	0.76	16.17	98	Unassigned
953855	0.15	0.08	0.70	16.45	99	Bacteria	Bacteroidetes	Bacteroidia	Bacteroidales	Rikenellaceae
New.ReferenceOTU2121	0.16	0.08	0.74	16.59	60	Bacteria	Firmicutes	Clostridia	Clostridiales
New.ReferenceOTU2626	0.17	0.09	0.75	16.68	56	Unassigned
New.ReferenceOTU3063	0.16	0.08	0.74	16.78	50	Bacteria	Firmicutes	Clostridia	Clostridiales
New.ReferenceOTU1836	0.16	0.08	0.74	16.98	53	Bacteria	Firmicutes	Clostridia	Clostridiales	Mogibacteriaceae
73753	0.16	0.08	0.75	17.03	86	Bacteria	Bacteroidetes	Bacteroidia	Bacteroidales	Odoribacteraceae	Odoribacter
New.ReferenceOTU3739	0.17	0.08	0.78	17.54	72	Bacteria	Firmicutes	Clostridia	Clostridiales
3579707	0.16	0.08	0.76	19.93	69	Bacteria	Bacteroidetes	Bacteroidia	Bacteroidales	Odoribacteraceae	Odoribacter
346669	0.16	0.08	0.77	20.00	97	Bacteria	Firmicutes	Clostridia	Clostridiales	Ruminococcaceae
New.ReferenceOTU1490	0.16	0.08	0.76	20.98	91	Bacteria	Firmicutes	Clostridia	Clostridiales	Ruminococcaceae
New.ReferenceOTU146	0.18	0.09	0.80	21.63	43	Bacteria	Firmicutes	Clostridia	Clostridiales
351253	0.17	0.08	0.78	24.18	89	Bacteria	Firmicutes	Clostridia	Clostridiales
New.ReferenceOTU4661	0.16	0.08	0.77	24.64	83	Bacteria	Firmicutes	Clostridia	Clostridiales
207340	0.17	0.08	0.80	27.99	77	Bacteria	Firmicutes	Clostridia	Clostridiales	Mogibacteriaceae
New.ReferenceOTU605	0.17	0.08	0.78	28.39	59	Bacteria	Firmicutes	Clostridia	Clostridiales	Ruminococcaceae
New.ReferenceOTU1979	0.18	0.09	0.82	28.89	78	Bacteria	Firmicutes	Clostridia	Clostridiales	Lachnospiraceae
New.ReferenceOTU2627	0.18	0.08	0.81	29.65	42	Bacteria	Firmicutes	Clostridia	Clostridiales
New.ReferenceOTU3932	0.18	0.08	0.83	33.22	55	Bacteria	Verrucomicrobia	Verrucomicrobiae	Verrucomicrobiales	Verrucomicrobiaceae	Akkermansia
New.ReferenceOTU3326	0.18	0.08	0.82	33.96	46	Bacteria	Proteobacteria	Deltaproteobacteria	Desulfovibrionales	Desulfovibrionaceae	Desulfovibrio
New.ReferenceOTU1428	0.16	0.07	0.79	34.20	78	Bacteria	Firmicutes	Clostridia	Clostridiales	Ruminococcaceae
New.ReferenceOTU3176	0.20	0.09	0.83	34.79	92	Unassigned
New.ReferenceOTU1824	0.16	0.07	0.78	34.87	84	Bacteria	Firmicutes	Clostridia	Clostridiales
New.ReferenceOTU3993	0.18	0.08	0.84	37.86	40	Bacteria	Firmicutes	Clostridia	Clostridiales	Ruminococcaceae
355312	0.17	0.07	0.81	42.24	68	Bacteria	Firmicutes	Clostridia	Clostridiales
New.ReferenceOTU2693	0.20	0.09	0.86	46.43	47	Bacteria	Firmicutes	Clostridia	Clostridiales
New.ReferenceOTU1234	0.19	0.10	0.79	49.03	80	Bacteria	Firmicutes	Clostridia	Clostridiales
New.ReferenceOTU1411	0.19	0.08	0.86	49.97	86	Bacteria	Firmicutes	Clostridia	Clostridiales
268538	0.19	0.08	0.86	54.61	67	Bacteria	Firmicutes	Clostridia	Clostridiales	Lachnospiraceae
301464	0.19	0.08	0.86	57.98	64	Bacteria	Firmicutes	Clostridia	Clostridiales
New.ReferenceOTU3555	0.20	0.09	0.86	65.39	36	Bacteria	Bacteroidetes	Bacteroidia	Bacteroidales	Rikenellaceae	Rikenella
New.ReferenceOTU4514	0.20	0.08	0.88	66.98	53	Unassigned
192364	0.20	0.08	0.87	72.78	53	Bacteria	Firmicutes	Clostridia	Clostridiales	Ruminococcaceae
New.ReferenceOTU465	0.19	0.08	0.86	73.02	75	Bacteria	Firmicutes	Erysipelotrichi	Erysipelotrichales	Erysipelotrichaceae
361679	0.21	0.09	0.89	87.47	60	Bacteria	Firmicutes	Clostridia	Clostridiales
New.ReferenceOTU2839	0.22	0.09	0.91	88.01	65	Bacteria	Proteobacteria	Deltaproteobacteria	Desulfovibrionales	Desulfovibrionaceae
577562	0.20	0.08	0.89	90.55	94	Bacteria	Firmicutes	Clostridia	Clostridiales
New.ReferenceOTU1343	0.19	0.08	0.88	93.62	99	Bacteria	Verrucomicrobia	Verrucomicrobiae	Verrucomicrobiales	Verrucomicrobiaceae	Akkermansia
New.ReferenceOTU703	0.21	0.08	0.90	105.89	61	Bacteria	Firmicutes	Clostridia	Clostridiales
New.ReferenceOTU1363	0.20	0.08	0.90	123.25	59	Bacteria	Firmicutes	Clostridia	Clostridiales	Lachnospiraceae
New.ReferenceOTU1196	0.23	0.09	0.93	139.96	90	Bacteria	Firmicutes	Clostridia	Clostridiales
New.ReferenceOTU1009	0.20	0.08	0.90	152.77	97	Bacteria	Firmicutes	Clostridia	Clostridiales	Ruminococcaceae
New.ReferenceOTU606	0.22	0.09	0.92	160.32	65	Bacteria	Firmicutes	Clostridia	Clostridiales	Ruminococcaceae	Oscillospira
New.ReferenceOTU277	0.22	0.08	0.93	182.09	44	Bacteria	Firmicutes	Clostridia	Clostridiales
New.ReferenceOTU4073	0.23	0.09	0.93	192.17	69	Bacteria	Firmicutes	Clostridia	Clostridiales
New.ReferenceOTU3581	0.20	0.07	0.92	224.04	80	Bacteria	Firmicutes	Clostridia	Clostridiales
337724	0.22	0.08	0.94	243.63	40	Bacteria	Bacteroidetes	Bacteroidia	Bacteroidales	S24-7
204542	0.23	0.08	0.94	260.10	22	Bacteria	Firmicutes	Clostridia	Clostridiales
New.ReferenceOTU1986	0.23	0.08	0.95	294.76	79	Bacteria	Firmicutes	Clostridia	Clostridiales	Ruminococcaceae
New.ReferenceOTU381	0.25	0.10	0.94	356.92	52	Bacteria	Firmicutes	Clostridia	Clostridiales	Lachnospiraceae
350277	0.25	0.08	0.96	426.54	97	Bacteria	Bacteroidetes	Bacteroidia	Bacteroidales	Bacteroidaceae	Bacteroides	uniformis
New.ReferenceOTU1154	0.23	0.08	0.95	479.56	81	Bacteria	Firmicutes	Clostridia	Clostridiales	Lachnospiraceae
New.ReferenceOTU181	0.25	0.09	0.94	489.48	52	Bacteria	Firmicutes	Clostridia	Clostridiales
New.ReferenceOTU4269	0.25	0.08	0.96	528.02	72	Bacteria	Firmicutes	Clostridia	Clostridiales	Lachnospiraceae
New.ReferenceOTU1182	0.26	0.08	0.97	621.62	56	Bacteria	Proteobacteria	Deltaproteobacteria	Desulfovibrionales	Desulfovibrionaceae	Desulfovibrio
New.ReferenceOTU2680	0.25	0.09	0.95	724.90	74	Bacteria	Firmicutes	Clostridia	Clostridiales	Ruminococcaceae
207713	0.25	0.08	0.97	1066.11	66	Bacteria	Firmicutes	Clostridia	Clostridiales
New.ReferenceOTU162	0.27	0.08	0.98	1269.21	48	Bacteria	Bacteroidetes	Bacteroidia	Bacteroidales	S24-7
New.ReferenceOTU4284	0.27	0.09	0.98	1320.53	83	Bacteria	Firmicutes	Clostridia	Clostridiales
New.ReferenceOTU3252	0.30	0.09	0.98	1402.68	75	Bacteria	Bacteroidetes	Bacteroidia	Bacteroidales
New.ReferenceOTU3985	0.26	0.08	0.97	1697.22	55	Unassigned
New.ReferenceOTU2875	0.30	0.09	0.99	1880.47	26	Bacteria	Firmicutes	Clostridia	Clostridiales
339013	0.28	0.09	0.98	2492.78	63	Bacteria	Bacteroidetes	Bacteroidia	Bacteroidales	Bacteroidaceae	Bacteroides
New.ReferenceOTU3837	0.28	0.08	0.99	2537.51	66	Bacteria	Firmicutes	Clostridia	Clostridiales	Clostridiaceae
213671	0.32	0.09	1.00	5164.61	44	Bacteria	Bacteroidetes	Bacteroidia	Bacteroidales	Rikenellaceae
295427	0.29	0.08	0.99	7374.08	66	Bacteria	Firmicutes	Clostridia	Clostridiales
364179	0.31	0.09	0.99	7998.31	84	Bacteria	Bacteroidetes	Bacteroidia	Bacteroidales	Bacteroidaceae	Bacteroides
New.ReferenceOTU3468	0.27	0.08	0.99	8706.89	59	Bacteria	Firmicutes	Clostridia	Clostridiales	Lachnospiraceae
New.ReferenceOTU3891	0.32	0.09	1.00	9251.03	34	Bacteria	Firmicutes	Clostridia	Clostridiales
575041	0.31	0.09	0.99	9290.98	74	Bacteria	Bacteroidetes	Bacteroidia	Bacteroidales	Rikenellaceae
New.ReferenceOTU3011	0.34	0.09	1.00	19552.73	46	Bacteria	Firmicutes	Clostridia	Clostridiales
208479	0.36	0.10	1.00	34701.55	57	Bacteria	Bacteroidetes	Bacteroidia	Bacteroidales	Odoribacteraceae	Butyricimonas
988375	0.36	0.10	0.99	40595.52	60	Bacteria	Bacteroidetes	Bacteroidia	Bacteroidales	Odoribacteraceae	Butyricimonas
297503	0.35	0.09	1.00	43638.28	79	Bacteria	Firmicutes	Clostridia	Clostridiales
New.ReferenceOTU4373	0.36	0.10	1.00	52325.23	61	Unassigned
New.ReferenceOTU3880	0.34	0.08	1.00	62039.17	46	Bacteria	Firmicutes	Clostridia	Clostridiales
New.ReferenceOTU2892	0.30	0.08	1.00	76476.60	50	Bacteria	Firmicutes	Clostridia	Clostridiales
New.ReferenceOTU4338	0.38	0.09	1.00	455667.50	48	Bacteria	Bacteroidetes	Bacteroidia	Bacteroidales	Rikenellaceae	Rikenella
857827	0.39	0.08	1.00	742899.04	78	Bacteria	Bacteroidetes	Bacteroidia	Bacteroidales
569030	0.39	0.09	1.00	942970.28	49	Bacteria	Bacteroidetes	Bacteroidia	Bacteroidales	Rikenellaceae	Rikenella
New.ReferenceOTU4130	0.38	0.08	1.00	1516668.39	26	Bacteria	Firmicutes	Clostridia	Clostridiales	Christensenellaceae
New.ReferenceOTU4593	0.38	0.09	1.00	2669459.42	25	Bacteria	Firmicutes	Clostridia	Clostridiales
New.ReferenceOTU2465	0.43	0.08	1.00	10673931.54	54	Bacteria	Bacteroidetes	Bacteroidia	Bacteroidales	Barnesiellaceae
New.ReferenceOTU1150	0.40	0.10	1.00	33650498.63	68	Bacteria	Proteobacteria	Deltaproteobacteria	Desulfovibrionales	Desulfovibrionaceae
449353	0.45	0.10	1.00	144504396.64	51	Bacteria	Firmicutes	Clostridia	Clostridiales	Dehalobacteriaceae	Dehalobacterium
524318	0.42	0.08	1.00	463294561.76	32	Bacteria	Bacteroidetes	Bacteroidia	Bacteroidales	Bacteroidaceae	Bacteroides
351231	0.44	0.09	1.00	1100850370	31	Bacteria	Bacteroidetes	Bacteroidia	Bacteroidales	Bacteroidaceae	Bacteroides	fragilis
New.ReferenceOTU1611	0.48	0.09	1.00	3127524825	20	Unassigned
234488	0.47	0.09	1.00	15425354140	49	Bacteria	Bacteroidetes	Bacteroidia	Bacteroidales	Bacteroidaceae	Bacteroides
New.ReferenceOTU1618	0.49	0.09	1.00	1.34807E+11	20	Unassigned
351272	0.48	0.08	1.00	3.16289E+11	75	Bacteria	Bacteroidetes	Bacteroidia	Bacteroidales	Bacteroidaceae	Bacteroides
556126	0.49	0.08	1.00	4.51264E+11	66	Bacteria	Bacteroidetes	Bacteroidia	Bacteroidales	Bacteroidaceae	Bacteroides
New.ReferenceOTU4158	0.52	0.08	1.00	2.30769E+13	30	Bacteria	Bacteroidetes	Bacteroidia	Bacteroidales	Rikenellaceae	Rikenella
New.ReferenceOTU3591	0.53	0.08	1.00	2E+14	63	Bacteria	Bacteroidetes	Bacteroidia	Bacteroidales	Bacteroidaceae	Bacteroides
349809	0.50	0.08	1.00	1E+15	29	Bacteria	Bacteroidetes	Bacteroidia	Bacteroidales	Bacteroidaceae	Bacteroides	eggerthii
198530	0.53	0.08	1.00	?	18	Bacteria	Bacteroidetes	Bacteroidia	Bacteroidales	Bacteroidaceae	Bacteroides
305608	0.66	0.07	1.00	?	16	Bacteria	Firmicutes	Clostridia	Clostridiales	Veillonellaceae	Phascolarctobacterium
334383	0.67	0.07	1.00	?	16	Bacteria	Firmicutes	Clostridia	Clostridiales	Veillonellaceae	Phascolarctobacterium
577377	0.73	0.05	1.00	?	23	Bacteria	Bacteroidetes	Bacteroidia	Bacteroidales	Bacteroidaceae	Bacteroides
585989	0.69	0.07	1.00	?	17	Bacteria	Firmicutes	Clostridia	Clostridiales	Veillonellaceae	Phascolarctobacterium
589277	0.69	0.06	1.00	?	37	Bacteria	Bacteroidetes	Bacteroidia	Bacteroidales	Bacteroidaceae	Bacteroides
851323	0.71	0.06	1.00	?	54	Bacteria	Bacteroidetes	Bacteroidia	Bacteroidales	Porphyromonadaceae	Parabacteroides
New.ReferenceOTU570	0.72	0.06	1.00	?	41	Bacteria	Firmicutes	Clostridia	Clostridiales	Veillonellaceae	Phascolarctobacterium
1Bayes factor of the model with litter effects against the same model without litter effects.
#ZIP
OTU ID	Mean l2	Standard deviation l2	P(l2 > 0.1)	Bayes factor1	Frequency (%)	Kingdom	Phylum	Class	Order	Family	Genus	Species
New.ReferenceOTU4438	0.18	0.14	0.66	3.35	6	Bacteria	Bacteroidetes	Bacteroidia	Bacteroidales	S24-7
1517779	0.19	0.14	0.69	3.70	16	Bacteria	Bacteroidetes	Bacteroidia	Bacteroidales	Rikenellaceae
278675	0.19	0.13	0.69	4.26	10	Bacteria	Bacteroidetes	Bacteroidia	Bacteroidales	S24-7
New.ReferenceOTU1306	0.35	0.27	0.73	12.07	22	Bacteria	Bacteroidetes	Bacteroidia	Bacteroidales	S24-7
124470	0.42	0.19	0.94	38.95	20	Bacteria	Bacteroidetes	Bacteroidia	Bacteroidales	Odoribacteraceae	Butyricimonas
1105984	0.62	0.23	0.97	59.05	7	Bacteria	Bacteroidetes	Bacteroidia	Bacteroidales	Bacteroidaceae	Bacteroides
1Bayes factor of the model with litter effects against the same model without litter effects.
