# Supplementary material for: Use of Bayes factors to evaluate the effects of host genetics, litter and cage on the rabbit cecal microbiota
Source: Genet Sel Evol. 2022 Jun 27;54:46. doi: 10.1186/s12711-022-00738-2 (PMC9235133; doi:10.1186/s12711-022-00738-2)
Supplement: Supplementary file 10 — Additional file 10: Table S10. Bayes factors, marginal posterior means and standard deviations of cage variance ratio for OTU influenced by cage effects together with the associated probability of these estimates being higher than 0.10. The frequency among the rabbit samples and the taxonomic assignment are also provided for each OTU. [file 12711_2022_738_MOESM10_ESM.txt]

#LMM
OTU ID	Mean c2	Standard deviation c2	P(c2 > 0.1)	Bayes factor1	Frequency (%)	Kingdom	Phylum	Class	Order	Family	Genus	Species
349892	0.11	0.07	0.52	3.25	84	Bacteria	Tenericutes	Mollicutes	RF39
New.ReferenceOTU3032	0.10	0.06	0.48	3.33	95	Bacteria	Firmicutes	Clostridia	Clostridiales	Ruminococcaceae	Oscillospira
New.ReferenceOTU1639	0.11	0.07	0.53	3.34	22	Bacteria	Firmicutes	Clostridia	Clostridiales	Ruminococcaceae
New.ReferenceOTU1056	0.11	0.06	0.50	3.35	52	Bacteria	Firmicutes	Clostridia	Clostridiales
New.ReferenceOTU3632	0.11	0.06	0.50	3.35	85	Bacteria	Firmicutes	Clostridia	Clostridiales
New.ReferenceOTU2010	0.11	0.07	0.54	3.38	95	Bacteria	Tenericutes	Mollicutes	RF39
4402042	0.11	0.07	0.53	3.41	70	Bacteria	Firmicutes	Clostridia	Clostridiales
208479	0.07	0.04	0.20	3.46	57	Bacteria	Bacteroidetes	Bacteroidia	Bacteroidales	Odoribacteraceae	Butyricimonas
New.ReferenceOTU1263	0.11	0.06	0.50	3.53	80	Bacteria	Firmicutes	Clostridia	Clostridiales	Ruminococcaceae	Oscillospira
New.ReferenceOTU575	0.10	0.06	0.45	3.56	58	Bacteria	Firmicutes	Clostridia	Clostridiales	Lachnospiraceae	Blautia
48899	0.10	0.06	0.47	3.57	27	Bacteria	Firmicutes	Clostridia	Clostridiales
New.ReferenceOTU3393	0.10	0.06	0.44	3.60	93	Bacteria	Firmicutes	Clostridia	Clostridiales	Ruminococcaceae
New.ReferenceOTU4513	0.10	0.06	0.49	3.66	56	Bacteria	Verrucomicrobia	Verrucomicrobiae	Verrucomicrobiales	Verrucomicrobiaceae	Akkermansia
565357	0.11	0.06	0.50	3.71	70	Bacteria	Firmicutes	Clostridia	Clostridiales
210945	0.10	0.06	0.47	3.72	96	Bacteria	Firmicutes	Clostridia	Clostridiales	Clostridiaceae
New.ReferenceOTU4209	0.11	0.06	0.51	3.74	70	Bacteria	Firmicutes	Clostridia	Clostridiales
1110378	0.10	0.06	0.45	3.78	93	Bacteria	Firmicutes	Clostridia	Clostridiales	Ruminococcaceae	Oscillospira
New.ReferenceOTU3362	0.11	0.07	0.54	3.85	80	Bacteria	Firmicutes	Clostridia	Clostridiales	Ruminococcaceae
New.ReferenceOTU1673	0.12	0.07	0.56	3.86	85	Bacteria	Firmicutes	Clostridia	Clostridiales
New.ReferenceOTU1554	0.10	0.06	0.48	3.92	99	Bacteria	Bacteroidetes	Bacteroidia	Bacteroidales	Rikenellaceae
New.ReferenceOTU1281	0.10	0.06	0.49	3.99	83	Bacteria	Firmicutes	Clostridia	Clostridiales	Ruminococcaceae
New.ReferenceOTU2520	0.11	0.07	0.54	4.03	91	Bacteria	Firmicutes	Clostridia	Clostridiales	Mogibacteriaceae
205846	0.12	0.07	0.55	4.07	98	Bacteria	Firmicutes	Clostridia	Clostridiales
New.ReferenceOTU3465	0.10	0.06	0.47	4.22	47	Bacteria	Firmicutes	Clostridia	Clostridiales
New.ReferenceOTU1379	0.11	0.06	0.52	4.22	81	Bacteria	Tenericutes	Mollicutes	RF39
New.ReferenceOTU4080	0.11	0.06	0.52	4.26	85	Bacteria	Firmicutes	Clostridia	Clostridiales	Ruminococcaceae
New.ReferenceOTU708	0.11	0.06	0.53	4.40	64	Bacteria	Bacteroidetes	Bacteroidia	Bacteroidales	Rikenellaceae
New.ReferenceOTU1824	0.11	0.06	0.53	4.44	84	Bacteria	Firmicutes	Clostridia	Clostridiales
New.ReferenceOTU1730	0.11	0.06	0.55	4.62	73	Bacteria	Firmicutes	Clostridia	Clostridiales	Lachnospiraceae	Blautia
New.ReferenceOTU2996	0.10	0.06	0.47	4.64	42	Bacteria	Firmicutes	Clostridia	Clostridiales
New.ReferenceOTU2509	0.12	0.07	0.58	4.81	95	Bacteria	Firmicutes	Clostridia	Clostridiales
New.ReferenceOTU2864	0.13	0.07	0.60	4.81	66	Bacteria	Firmicutes	Clostridia	Clostridiales
New.ReferenceOTU4349	0.11	0.06	0.50	4.82	43	Bacteria	Firmicutes	Clostridia	Clostridiales
New.ReferenceOTU2264	0.11	0.06	0.54	4.86	74	Bacteria	Firmicutes	Clostridia	Clostridiales	Ruminococcaceae
New.ReferenceOTU4130	0.08	0.05	0.34	4.87	26	Bacteria	Firmicutes	Clostridia	Clostridiales	Christensenellaceae
New.ReferenceOTU4073	0.10	0.06	0.46	5.17	69	Bacteria	Firmicutes	Clostridia	Clostridiales
New.ReferenceOTU4439	0.11	0.06	0.54	5.22	76	Bacteria	Firmicutes	Clostridia	Clostridiales
355534	0.11	0.06	0.52	5.26	41	Bacteria	Firmicutes	Clostridia	Clostridiales
New.ReferenceOTU370	0.12	0.07	0.54	5.32	98	Bacteria	Firmicutes	Clostridia	Clostridiales
New.ReferenceOTU3728	0.10	0.06	0.49	5.34	87	Unassigned
New.ReferenceOTU4516	0.12	0.07	0.56	5.40	82	Bacteria	Tenericutes	Mollicutes	RF39
New.ReferenceOTU3153	0.11	0.06	0.52	5.42	76	Bacteria	Firmicutes	Clostridia	Clostridiales	Ruminococcaceae
New.ReferenceOTU591	0.12	0.07	0.58	5.60	92	Bacteria	Firmicutes	Clostridia	Clostridiales	Peptococcaceae	rc4-4
New.ReferenceOTU3467	0.11	0.06	0.54	5.63	59	Bacteria	Tenericutes	RF3	ML615J-28
New.ReferenceOTU1188	0.11	0.07	0.53	5.75	33	Unassigned
New.ReferenceOTU3699	0.12	0.07	0.58	5.77	98	Bacteria	Tenericutes	Mollicutes	RF39
295339	0.13	0.07	0.61	5.99	99	Bacteria	Firmicutes	Clostridia	Clostridiales	Ruminococcaceae	Ruminococcus
New.ReferenceOTU1289	0.13	0.07	0.63	6.08	94	Bacteria	Firmicutes	Clostridia	Clostridiales	Clostridiaceae	Clostridium
New.ReferenceOTU4284	0.10	0.06	0.45	6.09	83	Bacteria	Firmicutes	Clostridia	Clostridiales
350438	0.12	0.06	0.58	6.13	98	Bacteria	Firmicutes	Clostridia	Clostridiales
New.ReferenceOTU501	0.11	0.06	0.51	6.17	42	Unassigned
New.ReferenceOTU4057	0.13	0.07	0.62	6.36	32	Bacteria	Firmicutes	Clostridia	Clostridiales
New.ReferenceOTU3436	0.12	0.07	0.59	6.39	100	Bacteria	Firmicutes	Clostridia	Clostridiales	Ruminococcaceae
New.ReferenceOTU3301	0.10	0.06	0.48	6.40	88	Bacteria	Actinobacteria	Coriobacteriia	Coriobacteriales	Coriobacteriaceae	Adlercreutzia
511724	0.12	0.06	0.58	6.44	74	Bacteria	Tenericutes	Mollicutes	RF39
New.ReferenceOTU3517	0.13	0.07	0.61	6.52	37	Bacteria	Firmicutes	Clostridia	Clostridiales
New.ReferenceOTU2277	0.13	0.07	0.62	6.55	74	Bacteria	Firmicutes	Clostridia	Clostridiales
613697	0.12	0.07	0.58	6.58	90	Bacteria	Tenericutes	Mollicutes	RF39
337724	0.10	0.06	0.48	6.68	40	Bacteria	Bacteroidetes	Bacteroidia	Bacteroidales	S24-7
New.ReferenceOTU1917	0.11	0.06	0.55	6.76	41	Bacteria	Tenericutes	Mollicutes	RF39
New.ReferenceOTU2776	0.13	0.07	0.61	6.86	60	Bacteria	Firmicutes	Erysipelotrichi	Erysipelotrichales	Erysipelotrichaceae
New.ReferenceOTU747	0.11	0.06	0.55	6.98	88	Bacteria	Firmicutes	Clostridia	Clostridiales	Lachnospiraceae	Blautia
294923	0.11	0.06	0.56	6.98	98	Bacteria	Verrucomicrobia	Verrucomicrobiae	Verrucomicrobiales	Verrucomicrobiaceae	Akkermansia
New.ReferenceOTU3633	0.12	0.06	0.58	7.05	89	Bacteria	Firmicutes	Clostridia	Clostridiales
New.ReferenceOTU1698	0.12	0.07	0.60	7.21	57	Bacteria	Firmicutes	Clostridia	Clostridiales
New.ReferenceOTU669	0.12	0.06	0.57	7.53	43	Archaea	Euryarchaeota	Methanobacteria	Methanobacteriales	Methanobacteriaceae	Methanobrevibacter
New.ReferenceOTU4395	0.11	0.06	0.56	8.18	55	Bacteria	Firmicutes	Clostridia	Clostridiales
349809	0.05	0.03	0.09	8.33	29	Bacteria	Bacteroidetes	Bacteroidia	Bacteroidales	Bacteroidaceae	Bacteroides	eggerthii
New.ReferenceOTU1762	0.13	0.07	0.65	8.69	90	Bacteria	Firmicutes	Clostridia	Clostridiales	Ruminococcaceae
New.ReferenceOTU1449	0.14	0.07	0.66	8.76	76	Bacteria	Firmicutes	Clostridia	Clostridiales
New.ReferenceOTU3869	0.13	0.07	0.62	8.84	64	Bacteria	Proteobacteria	Deltaproteobacteria	Desulfovibrionales	Desulfovibrionaceae
New.ReferenceOTU3422	0.13	0.07	0.64	9.04	93	Bacteria	Firmicutes	Clostridia	Clostridiales
New.ReferenceOTU1234	0.10	0.06	0.49	9.32	80	Bacteria	Firmicutes	Clostridia	Clostridiales
New.ReferenceOTU4255	0.13	0.07	0.62	9.46	86	Bacteria	Firmicutes	Clostridia	Clostridiales	Lachnospiraceae
New.ReferenceOTU3581	0.11	0.06	0.56	9.51	80	Bacteria	Firmicutes	Clostridia	Clostridiales
New.ReferenceOTU1239	0.13	0.07	0.63	9.53	94	Bacteria	Firmicutes	Clostridia	Clostridiales	Lachnospiraceae
New.ReferenceOTU3985	0.10	0.06	0.48	9.57	55	Unassigned
New.ReferenceOTU2836	0.12	0.07	0.61	9.69	85	Bacteria	Firmicutes	Clostridia	Clostridiales
New.ReferenceOTU3999	0.13	0.07	0.63	9.94	62	Bacteria	Firmicutes	Clostridia	Clostridiales
301109	0.12	0.06	0.58	10.05	57	Bacteria	Tenericutes	Mollicutes	RF39
New.ReferenceOTU605	0.13	0.07	0.61	10.14	59	Bacteria	Firmicutes	Clostridia	Clostridiales	Ruminococcaceae
New.ReferenceOTU1966	0.13	0.07	0.64	10.20	74	Bacteria	Firmicutes	Clostridia	Clostridiales
422283	0.13	0.07	0.64	10.36	100	Bacteria	Firmicutes	Clostridia	Clostridiales	Ruminococcaceae	Oscillospira
720944	0.12	0.06	0.59	10.39	72	Bacteria	Firmicutes	Clostridia	Clostridiales	Ruminococcaceae	Oscillospira
New.ReferenceOTU940	0.13	0.07	0.67	10.47	72	Bacteria	Firmicutes	Clostridia	Clostridiales
New.ReferenceOTU733	0.14	0.07	0.67	10.49	64	Bacteria	Bacteroidetes	Bacteroidia	Bacteroidales	S24-7
798164	0.12	0.06	0.59	10.66	73	Bacteria	Firmicutes	Clostridia	Clostridiales
361679	0.11	0.06	0.56	10.96	60	Bacteria	Firmicutes	Clostridia	Clostridiales
New.ReferenceOTU1771	0.13	0.07	0.64	11.44	76	Bacteria	Tenericutes	Mollicutes	RF39
799034	0.13	0.07	0.63	12.38	97	Bacteria	Firmicutes	Clostridia	Clostridiales
New.ReferenceOTU3555	0.14	0.07	0.68	12.70	36	Bacteria	Bacteroidetes	Bacteroidia	Bacteroidales	Rikenellaceae	Rikenella
550894	0.14	0.07	0.66	12.80	92	Bacteria	Cyanobacteria	4C0d-2	YS2
New.ReferenceOTU4152	0.13	0.07	0.65	12.92	70	Bacteria	Firmicutes	Clostridia	Clostridiales	Lachnospiraceae
New.ReferenceOTU741	0.12	0.06	0.62	13.16	87	Bacteria	Firmicutes	Clostridia	Clostridiales
New.ReferenceOTU1521	0.14	0.07	0.68	13.42	93	Bacteria	Firmicutes	Clostridia	Clostridiales	Ruminococcaceae
New.ReferenceOTU1231	0.14	0.07	0.70	13.47	91	Bacteria	Firmicutes	Clostridia	Clostridiales	Ruminococcaceae
New.ReferenceOTU2745	0.14	0.07	0.68	13.51	99	Bacteria	Firmicutes	Clostridia	Clostridiales	Ruminococcaceae	Ruminococcus
New.ReferenceOTU352	0.13	0.06	0.63	14.67	61	Bacteria	Firmicutes	Clostridia	Clostridiales	Ruminococcaceae
593733	0.14	0.07	0.70	14.79	22	Bacteria	Firmicutes	Clostridia	Clostridiales
New.ReferenceOTU4280	0.15	0.07	0.72	17.25	97	Bacteria	Firmicutes	Clostridia	Clostridiales	Lachnospiraceae	Ruminococcus	gnavus
New.ReferenceOTU4135	0.14	0.07	0.71	18.18	97	Bacteria	Firmicutes	Clostridia	Clostridiales
New.ReferenceOTU2222	0.14	0.07	0.69	18.54	54	Unassigned
661055	0.14	0.07	0.72	18.95	92	Bacteria	Firmicutes	Clostridia	Clostridiales
New.ReferenceOTU3855	0.14	0.07	0.72	21.32	66	Bacteria	Firmicutes	Clostridia	Clostridiales
New.ReferenceOTU4525	0.16	0.08	0.77	21.57	81	Bacteria	Firmicutes	Clostridia	Clostridiales
New.ReferenceOTU6	0.15	0.07	0.73	21.97	82	Bacteria	Firmicutes	Clostridia	Clostridiales
347523	0.16	0.08	0.77	22.77	100	Bacteria	Firmicutes	Clostridia	Clostridiales
New.ReferenceOTU2121	0.17	0.08	0.79	24.42	60	Bacteria	Firmicutes	Clostridia	Clostridiales
New.ReferenceOTU2402	0.12	0.06	0.59	24.81	31	Bacteria	Firmicutes	Clostridia	Clostridiales
4359749	0.15	0.07	0.73	26.26	81	Bacteria	Firmicutes	Clostridia	Clostridiales
New.ReferenceOTU3327	0.14	0.07	0.70	27.87	28	Bacteria	Bacteroidetes	Bacteroidia	Bacteroidales	Rikenellaceae
561607	0.17	0.08	0.80	30.12	38	Bacteria	Firmicutes	Clostridia	Clostridiales	Ruminococcaceae
New.ReferenceOTU4291	0.15	0.07	0.74	31.43	86	Bacteria	Firmicutes	Clostridia	Clostridiales
New.ReferenceOTU69	0.16	0.07	0.77	33.43	85	Bacteria	Firmicutes	Clostridia	Clostridiales	Lachnospiraceae
New.ReferenceOTU4338	0.11	0.05	0.52	37.65	48	Bacteria	Bacteroidetes	Bacteroidia	Bacteroidales	Rikenellaceae	Rikenella
837859	0.16	0.07	0.78	40.70	94	Bacteria	Firmicutes	Clostridia	Clostridiales	Ruminococcaceae
New.ReferenceOTU2476	0.16	0.07	0.78	42.28	46	Bacteria	Tenericutes	Mollicutes	RF39
1108356	0.15	0.07	0.75	43.77	97	Bacteria	Tenericutes	Mollicutes	RF39
New.ReferenceOTU763	0.15	0.07	0.76	46.49	52	Bacteria	Firmicutes	Clostridia	Clostridiales	Ruminococcaceae	Oscillospira
356180	0.16	0.07	0.79	48.05	58	Bacteria	Firmicutes	Clostridia	Clostridiales
New.ReferenceOTU3104	0.17	0.07	0.81	48.65	68	Bacteria	Bacteroidetes	Bacteroidia	Bacteroidales	S24-7
New.ReferenceOTU4661	0.16	0.07	0.79	63.40	83	Bacteria	Firmicutes	Clostridia	Clostridiales
New.ReferenceOTU4546	0.17	0.07	0.82	75.84	89	Bacteria	Firmicutes	Clostridia	Clostridiales	Ruminococcaceae
569030	0.11	0.05	0.58	83.39	49	Bacteria	Bacteroidetes	Bacteroidia	Bacteroidales	Rikenellaceae	Rikenella
New.ReferenceOTU4449	0.18	0.08	0.85	86.43	53	Bacteria	Bacteroidetes	Bacteroidia	Bacteroidales	S24-7
New.ReferenceOTU1266	0.16	0.07	0.80	97.64	80	Bacteria	Firmicutes	Clostridia	Clostridiales	Ruminococcaceae
New.ReferenceOTU276	0.15	0.06	0.79	111.80	39	Bacteria	Firmicutes	Clostridia	Clostridiales
821538	0.19	0.07	0.87	122.03	57	Bacteria	Firmicutes	Clostridia	Clostridiales	Ruminococcaceae	Ruminococcus
New.ReferenceOTU4137	0.18	0.08	0.86	129.64	35	Bacteria	Firmicutes	Clostridia	Clostridiales
New.ReferenceOTU2893	0.16	0.06	0.82	148.24	96	Bacteria	Firmicutes	Clostridia	Clostridiales
359950	0.18	0.07	0.87	227.61	51	Bacteria	Firmicutes	Clostridia	Clostridiales	Ruminococcaceae	Ruminococcus
449833	0.20	0.07	0.91	330.32	72	Bacteria	Bacteroidetes	Bacteroidia	Bacteroidales	S24-7
587510	0.19	0.07	0.90	332.26	86	Bacteria	Tenericutes	Mollicutes	RF39
New.ReferenceOTU1689	0.20	0.07	0.92	361.18	77	Bacteria	Tenericutes	RF3	ML615J-28
New.ReferenceOTU331	0.21	0.08	0.93	378.04	55	Bacteria	Proteobacteria	Alphaproteobacteria
577377	0.08	0.04	0.25	497.12	23	Bacteria	Bacteroidetes	Bacteroidia	Bacteroidales	Bacteroidaceae	Bacteroides
New.ReferenceOTU1063	0.21	0.07	0.94	819.23	77	Bacteria	Firmicutes	Clostridia	Clostridiales
New.ReferenceOTU759	0.22	0.07	0.96	1841.76	97	Unassigned
New.ReferenceOTU46	0.26	0.08	0.98	2132.76	30	Bacteria	Bacteroidetes	Bacteroidia	Bacteroidales	S24-7
New.ReferenceOTU1883	0.22	0.07	0.97	3833.23	37	Unassigned
New.ReferenceOTU3047	0.23	0.07	0.97	6423.64	63	Bacteria	Bacteroidetes	Bacteroidia	Bacteroidales	S24-7
New.ReferenceOTU3355	0.33	0.07	1.00	16239091.39	57	Unassigned
1108422	0.40	0.07	1.00	1161041934.51	33	Bacteria	Bacteroidetes	Bacteroidia	Bacteroidales	S24-7
1Bayes factor of the model with cage effects against the same model without cage effects.
#ZIP
OTU ID	Mean c2	Standard deviation c2	P(c2 > 0.1)	Bayes factor1	Frequency (%)	Kingdom	Phylum	Class	Order	Family	Genus	Species
1517779	0.16	0.12	0.63	3.21	16	Bacteria	Bacteroidetes	Bacteroidia	Bacteroidales	Rikenellaceae
New.ReferenceOTU4059	0.18	0.12	0.70	3.44	13	Bacteria	Bacteroidetes	Bacteroidia	Bacteroidales	S24-7
1105984	0.08	0.09	0.29	4.50	7	Bacteria	Bacteroidetes	Bacteroidia	Bacteroidales	Bacteroidaceae	Bacteroides
278675	0.20	0.14	0.71	4.55	10	Bacteria	Bacteroidetes	Bacteroidia	Bacteroidales	S24-7
New.ReferenceOTU1306	0.46	0.30	0.83	37.39	22	Bacteria	Bacteroidetes	Bacteroidia	Bacteroidales	S24-7
1Bayes factor of the model with cage effects against the same model without cage effects.
